# Supplementary material for: Blue Light Regulates Cell Wall Structure and Carbohydrate Metabolism of Soybean Hypocotyl
Source: Int J Mol Sci. 2023 Jan 5;24(2):1017. doi: 10.3390/ijms24021017 (PMC9864885; doi:10.3390/ijms24021017)
Supplement: Supplementary file 1 [file ijms-24-01017-s001.zip]

Archive with 5 entries (3 files):
- ijms-2133369-SI/
- ijms-2133369-SI/Table S1-3/
- ijms-2133369-SI/Table S1-3/Table S1.xlsx
- ijms-2133369-SI/Table S1-3/Table S2.xlsx
- ijms-2133369-SI/Table S1-3/Table S3.xlsx
