# Supplementary material for: Blue Light Regulates Cell Wall Structure and Carbohydrate Metabolism of Soybean Hypocotyl
Source: Int J Mol Sci. 2023 Jan 5;24(2):1017. doi: 10.3390/ijms24021017 (PMC9864885; doi:10.3390/ijms24021017)
Supplement: Supplementary file 1 [file ijms-24-01017-s001.zip › ijms-2133369-SI/Table S1-3/Table S1.xlsx]

## Sheet: Table S1
Red part represents upregulated proteins, and green part represents downregulated proteins.
Table S1 Protein quantitative difference results
Accession	Description	Coverage	Unique Peptides	Peptides	PSMs	AAs	MW [kDa]	calc. pI	BL-1/REF	BL-2/REF	BL-3/REF	average BL	Dark-1/REF	Dark-2/REF	Dark-3/REF	average Dark	BL/Dark	t test p value
CBC49245.1	unnamed protein product [Glycine max]	6.07	1	1	1	280	29.3915	8.74854	2.38684	1.56937	2.8034	2.2532	0.0888895	0.101589	0.0974723	0.0959835	23.4749	0.0039997
Q2PMR7.1	RecName: Full=Cytochrome b559 subunit alpha; AltName: Full=PSII reaction center subunit V - [PSBE_SOYBN]	8.43	1	1	1	83	9.40474	4.94482	1.60266	1.90496	1.8984	1.802	0.151505	0.162032	0.165413	0.15965	11.2872	7.97689e-05
XP_014620033.1	fasciclin-like arabinogalactan protein 11 [Glycine max]	6.12	1	1	1	278	29.3165	7.48877	2.77506	1.18726	2.33771	2.10001	0.187718	0.198556	0.187105	0.191126	10.9876	0.0157183
XP_003546043.1	fasciclin-like arabinogalactan protein 12 [Glycine max]	9.89	1	2	4	283	29.7989	9.45166	1.6069	0.970441	2.27643	1.61792	0.171172	0.182789	0.112924	0.155629	10.3961	0.017964
KRG99020.1	hypothetical protein GLYMA_18G114900 [Glycine max]	25.66	1	6	24	265	28.4173	7.86963	1.84975	2.4186	2.12005	2.12947	0.171528	0.207614	0.305611	0.228251	9.3295	0.000356426
KRH74004.1	hypothetical protein GLYMA_02G305400 [Glycine max]	20.18	1	3	22	223	24.292	4.83057	1.35511	1.88804	1.72236	1.65517	0.224259	0.194642	0.172558	0.197153	8.39536	0.0007698
ACU23556.1	unknown [Glycine max]	6.19	1	1	5	291	30.7264	9.24658	2.49657	1.67219	2.1864	2.11839	0.2727	0.271297	0.312119	0.285372	7.42325	0.00159776
RCW19273.1	LOW QUALITY PROTEIN: hypothetical protein GLYMA_08G188500 [Glycine max]	7.25	1	1	1	138	15.0953	4.67822	1.69473	2.15127	2.58289	2.14296	0.312835	0.389626	0.27878	0.32708	6.55179	0.00216372
KRH70046.1	hypothetical protein GLYMA_02G064700 [Glycine max]	9.52	2	2	3	189	20.9648	6.27783	1.52378	1.84661	1.63121	1.6672	0.300279	0.28169	0.234326	0.272098	6.1272	0.000135403
ABB88834.1	thaumatin-like protein, partial [Glycine max]	13.48	2	2	2	141	14.2266	4.84326	2.22142	1.59751	1.79905	1.87266	0.302333	0.335417	0.317613	0.318455	5.88045	0.00107787
XP_003538212.1	fasciclin-like arabinogalactan protein 12 [Glycine max]	6.19	1	1	3	291	30.7663	8.99756	2.30109	1.59478	1.95405	1.94997	0.347744	0.361639	0.339405	0.349596	5.57779	0.00142628
KRH04643.1	hypothetical protein GLYMA_17G176200 [Glycine max]	5.52	1	1	1	163	17.5129	7.21045	1.89853	2.40213	1.58475	1.9618	0.372439	0.467554	0.236765	0.358919	5.46586	0.00292103
NP_001347300.1	chlorophyll a-b binding protein CP26, chloroplastic [Glycine max]	17.87	3	5	9	291	30.965	5.99854	1.44797	1.74389	1.74655	1.64614	0.328475	0.319607	0.283141	0.310408	5.30315	0.000182018
KRH46887.2	hypothetical protein GLYMA_08G362500 [Glycine max]	1.08	1	1	5	742	84.2215	9.49561	2.66362	1.14257	1.57357	1.79325	0.357741	0.3914	0.278261	0.342467	5.23628	0.0330097
XP_014633868.1	purple acid phosphatase isoform X1 [Glycine max]	5.07	2	2	2	296	33.4175	6.65381	1.67657	2.12716	1.98404	1.92925	0.404155	0.357206	0.355404	0.372255	5.18261	0.000312425
CDI44314.1	unnamed protein product [Glycine max]	25.11	1	4	27	231	24.8795	5.10986	1.29804	1.8634	1.75272	1.63805	0.323459	0.317973	0.312373	0.317935	5.15216	0.00158426
CBM38961.1	unnamed protein product [Glycine max]	12.89	4	4	6	225	25.662	8.06006	1.52231	2.71879	2.18428	2.14179	0.406324	0.428651	0.4322	0.422392	5.07063	0.00766615
XP_006601319.1	dihydroflavonol-4-reductase isoform X1 [Glycine max]	9.68	3	3	6	341	38.0292	6.13818	1.95383	2.14477	1.82353	1.97405	0.391134	0.402441	0.400683	0.398086	4.95884	7.21646e-05
KRH73060.1	hypothetical protein GLYMA_02G249600 [Glycine max]	21.76	2	10	37	478	52.2463	6.25244	1.8153	2.05594	1.70832	1.85985	0.399476	0.358657	0.37029	0.376141	4.94457	0.000137615
XP_003522841.1	fructose-bisphosphate aldolase 1, chloroplastic [Glycine max]	26.33	3	11	44	395	42.542	6.78564	1.77914	2.48834	1.65974	1.97574	0.401876	0.391894	0.416149	0.403306	4.89885	0.00370257
ACU22964.1	unknown [Glycine max]	2.71	1	1	1	406	45.1404	6.62451	2.93206	1.50198	1.87964	2.10456	0.465692	0.503828	0.333211	0.434244	4.8465	0.0179083
XP_003532767.1	fasciclin-like arabinogalactan protein 12 [Glycine max]	15.97	2	4	12	288	29.937	9.33447	1.63911	1.11996	1.96975	1.57628	0.366295	0.301893	0.356302	0.341496	4.61579	0.00761659
NP_001237419.1	flavonol synthase [Glycine max]	2.69	1	1	1	334	38.1263	6.20166	1.86351	2.11106	1.98394	1.98617	0.469457	0.429973	0.451525	0.450318	4.4106	2.91541e-05
NP_001236219.1	photosystem II subunit R-like [Glycine max]	23.19	2	4	11	138	14.2894	9.70068	1.69336	1.45298	1.82028	1.65554	0.353764	0.389217	0.393221	0.378734	4.37125	0.000297623
CDI44312.1	unnamed protein product [Glycine max]	25.11	1	4	23	231	24.8935	5.10986	1.31395	1.83084	1.64594	1.59691	0.345746	0.419908	0.347364	0.371006	4.30427	0.00132193
XP_003538053.1	fasciclin-like arabinogalactan protein 12 [Glycine max]	6.21	1	1	3	290	30.5323	7.38623	2.01055	1.46815	1.84239	1.7737	0.428779	0.405429	0.406267	0.413492	4.28956	0.00106219
NP_001237037.1	2Fe-2S ferredoxin-like superfamily protein [Glycine max]	6.8	1	1	1	147	15.5805	4.81787	1.17751	1.40683	2.56574	1.71669	0.483362	0.416924	0.305932	0.402073	4.2696	0.0384868
XP_003525006.1	ferredoxin-A [Glycine max]	16.33	1	3	6	147	15.8286	4.55127	1.64513	1.91172	1.80639	1.78775	0.477813	0.438149	0.38651	0.434157	4.11774	7.85012e-05
XP_014631603.1	BURP domain protein GmRD22 isoform X2 [Glycine max]	6.86	2	2	2	306	33.0147	7.81104	2.02631	1.23155	1.90531	1.72106	0.409498	0.446205	0.417257	0.42432	4.05604	0.00634185
XP_003525169.1	uncharacterized protein LOC100812204 [Glycine max]	5.19	1	1	1	154	17.3129	9.72998	1.56604	1.87918	1.8403	1.76184	0.429064	0.46949	0.408187	0.43558	4.04481	0.000188045
XP_003525205.1	protein PLASTID MOVEMENT IMPAIRED 1 [Glycine max]	4.56	3	3	4	855	94.2714	5.31299	1.35449	2.08667	1.62157	1.68758	0.421221	0.470187	0.367119	0.419509	4.02275	0.00420359
NP_001276155.2	SOUL heme-binding domain-containing protein [Glycine max]	29.11	6	6	17	213	23.2391	8.1626	1.64391	1.74314	2.13224	1.83976	0.444232	0.479535	0.475263	0.466343	3.94508	0.000778382
NP_001347297.1	glyceraldehyde-3-phosphate dehydrogenase A, chloroplastic [Glycine max]	22.83	1	8	32	403	43.1754	7.75244	1.76905	2.10613	1.58288	1.81935	0.529183	0.48835	0.37184	0.463124	3.92843	0.00106741
NP_001237841.2	tau class glutathione S-transferase [Glycine max]	30.97	5	5	10	226	25.8546	7.13721	1.67055	2.36755	2.0922	2.04343	0.521825	0.567466	0.473694	0.520995	3.92218	0.00173811
NP_001239736.1	uncharacterized protein LOC100798485 [Glycine max]	31	1	10	49	329	34.7567	5.66846	1.41988	1.75031	1.65599	1.60873	0.42475	0.414663	0.399165	0.412859	3.89655	0.000264646
CDI44302.1	unnamed protein product [Glycine max]	21.97	1	4	25	264	28.0241	5.26221	1.02076	1.57611	1.36893	1.32194	0.356856	0.313194	0.348101	0.339384	3.89511	0.00378062
ACU23254.1	unknown [Glycine max]	24.55	1	9	44	387	41.7204	6.43018	1.61549	1.62689	1.92	1.72079	0.432768	0.441847	0.463246	0.445954	3.85868	0.000218691
ACU23919.1	unknown [Glycine max]	3.08	1	1	3	292	33.1089	6.53662	1.57507	2.54316	1.71599	1.94474	0.499595	0.544047	0.489364	0.511002	3.80574	0.00903202
ACU19298.1	unknown [Glycine max]	12.04	4	4	9	274	28.8742	9.67139	1.64147	1.93237	1.71641	1.76342	0.491625	0.485429	0.419334	0.465463	3.78852	0.000135653
XP_003522126.3	cationic peroxidase 1 [Glycine max]	7.27	2	2	3	330	35.7681	8.29443	2.60123	1.12657	1.52017	1.74933	0.503952	0.462052	0.435885	0.467296	3.74351	0.0438898
NP_001235442.1	uncharacterized protein LOC100499745 [Glycine max]	22.3	1	3	12	139	14.3305	9.70068	1.596	1.4825	1.72685	1.60178	0.469428	0.427226	0.387524	0.428059	3.74197	9.45763e-05
KRG97875.1	hypothetical protein GLYMA_18G036400 [Glycine max]	27.38	2	12	46	442	48.8638	6.23975	1.69334	2.14016	1.86558	1.89969	0.511125	0.520619	0.49465	0.508798	3.73368	0.000436671
XP_006573710.1	monooxygenase 2 isoform X2 [Glycine max]	4.38	1	1	1	320	35.3885	8.14795	1.71953	2.42146	1.50127	1.88075	0.511015	0.500627	0.51443	0.508691	3.69724	0.00780529
	>prf||1107298A protein,small heat shock	29.22	2	5	12	154	17.523	6.81494	1.46024	2.5002	1.8001	1.92018	0.547606	0.517446	0.515384	0.526812	3.64491	0.0104288
XP_003522106.1	cationic peroxidase 1 [Glycine max]	4.98	1	2	4	321	35.2369	8.99756	1.16207	1.44434	1.59424	1.40022	0.364659	0.400757	0.388156	0.384524	3.64143	0.00133079
NP_001236392.1	uncharacterized protein LOC100499814 [Glycine max]	16.28	2	2	9	129	13.7752	9.5542	1.28913	1.52033	1.64709	1.48551	0.408841	0.418525	0.407919	0.411762	3.60771	0.000512415
P69195.1	RecName: Full=ATP synthase subunit c, chloroplastic; AltName: Full=ATP synthase F(0) sector subunit c; AltName: Full=ATPase subunit III; AltName: Full=F-type ATPase subunit c; Short=F-ATPase subunit c; AltName: Full=Lipid-binding protein - [ATPH_SOYBN]	8.64	1	1	16	81	7.98539	4.90674	1.29102	1.84892	1.76517	1.63504	0.474293	0.450264	0.446822	0.457126	3.57677	0.00247983
CBD32659.1	unnamed protein product [Glycine max]	6.65	2	2	3	316	33.3006	8.22119	2.59239	1.18099	1.71519	1.82952	0.614238	0.431659	0.49112	0.512339	3.57093	0.0337111
NP_001241198.1	uncharacterized protein LOC100778672 [Glycine max]	5.73	1	2	5	349	38.2145	9.0415	1.73095	1.93492	1.77149	1.81245	0.428377	0.490485	0.604199	0.507687	3.57002	8.62394e-05
XP_003547929.1	ferredoxin--NADP reductase, leaf isozyme, chloroplastic [Glycine max]	26.24	2	11	31	362	40.5445	7.92822	1.37107	2.07933	1.64055	1.69698	0.511323	0.491662	0.425078	0.476021	3.56494	0.00420934
2K7H	A Chain A, Stress-induced protein SAM22	73.89	5	11	85	157	16.6305	4.81787	2.24028	1.07441	2.22251	1.84574	0.646185	0.450096	0.503192	0.533158	3.46189	0.028185
NP_001235293.1	17.3 kDa class I heat shock protein [Glycine max]	24.18	1	4	10	153	17.336	6.60986	1.56543	1.98909	2.09917	1.88456	0.545533	0.551534	0.541368	0.546145	3.45066	0.00119122
KRH43222.1	hypothetical protein GLYMA_08G138200 [Glycine max]	9.4	3	4	8	436	48.1556	5.41455	2.12345	1.56856	1.31941	1.67047	0.494368	0.502252	0.457133	0.484584	3.44723	0.0075874
NP_001236773.2	thioredoxin superfamily protein [Glycine max]	14.55	1	3	9	213	23.2519	9.40771	1.45597	1.6881	2.05642	1.7335	0.467069	0.466705	0.581973	0.505249	3.43098	0.0023609
KRH31003.1	hypothetical protein GLYMA_11G221000 [Glycine max]	31.6	5	13	52	443	48.6347	6.65381	1.70628	1.83256	1.87893	1.80592	0.553127	0.509041	0.535047	0.532405	3.39201	1.7995e-05
ACU15894.1	unknown [Glycine max]	6.41	1	1	1	156	18.1666	10.4038	1.46457	1.65408	1.67852	1.59906	0.497679	0.387397	0.529225	0.471434	3.3919	0.000147923
CBD26531.1	unnamed protein product [Glycine max]	16.9	5	14	27	911	101.288	6.27783	1.82745	2.02009	1.57023	1.80592	0.530244	0.556509	0.5178	0.534851	3.3765	0.000627923
ACU17941.1	unknown [Glycine max]	3.35	1	1	3	209	22.5751	9.05615	1.4567	1.71575	1.97087	1.71444	0.519018	0.5581	0.451337	0.509485	3.36505	0.00135936
KRG93868.1	hypothetical protein GLYMA_19G046600 [Glycine max]	19.41	4	4	18	170	19.1185	8.42627	1.54759	1.96309	1.62262	1.7111	0.47965	0.540792	0.51853	0.512991	3.33553	0.000749557
P09887.1	RecName: Full=Small heat shock protein, chloroplastic - [HS22C_SOYBN]	45.3	6	8	12	181	20.5222	5.71924	1.36958	1.91823	1.71109	1.6663	0.503373	0.508967	0.486463	0.499601	3.33526	0.0018847
NP_001347079.1	putative fructose-bisphosphate aldolase 2 [Glycine max]	39.2	8	16	77	398	42.8432	7.32764	1.52479	2.06836	1.61778	1.73697	0.520271	0.518291	0.528235	0.522266	3.32584	0.00193589
ACU20233.1	unknown [Glycine max]	35.45	3	3	6	110	12.2736	9.979	1.3136	1.554	1.78418	1.55059	0.497956	0.471118	0.436719	0.468598	3.30901	0.00139045
KRH77759.1	hypothetical protein GLYMA_01G232400 [Glycine max]	1.26	1	1	4	555	60.0592	5.98584	1.95173	1.64192	1.69349	1.76238	0.632318	0.442916	0.538167	0.5378	3.27701	0.000374968
NP_001235941.1	uncharacterized protein LOC100526916 precursor [Glycine max]	5.63	1	1	1	142	15.4704	5.79541	2.33748	1.21323	1.61029	1.72033	0.671337	0.402041	0.531543	0.534974	3.21573	0.024794
XP_003551945.1	uncharacterized oxidoreductase At1g06690, chloroplastic [Glycine max]	15.22	2	7	12	368	40.2729	6.81494	1.57827	2.0947	1.62617	1.76638	0.530273	0.525986	0.595317	0.550525	3.20853	0.00186002
KRH18897.1	hypothetical protein GLYMA_13G088500 [Glycine max]	8.86	1	1	3	79	9.04722	5.37646	1.41959	1.65067	1.4088	1.49302	0.402712	0.466575	0.531084	0.46679	3.19849	0.000297691
NP_001347262.1	elongation factor Tu, chloroplastic [Glycine max]	30.27	1	13	37	479	52.0969	6.68311	1.67536	1.58876	1.69434	1.65282	0.50992	0.48099	0.562043	0.517651	3.19293	9.38392e-06
XP_003532268.1	wound-induced basic protein [Glycine max]	21.28	1	1	1	47	5.38273	9.46631	1.87881	1.46118	1.38026	1.57342	0.454021	0.491436	0.560076	0.501844	3.13527	0.00244194
NP_001236895.1	uncharacterized protein LOC100306570 [Glycine max]	37.72	1	7	23	167	18.4914	7.09326	1.65365	1.57946	2.02252	1.75188	0.536101	0.53582	0.623709	0.56521	3.09951	0.00106462
NP_001240884.1	leucoanthocyanidin dioxygenase [Glycine max]	20.45	3	6	13	352	39.9877	5.88428	1.67767	1.54854	1.57225	1.59949	0.547768	0.555511	0.468554	0.523944	3.05278	2.43687e-05
NP_001238444.1	peroxisomal small heat shock protein [Glycine max]	38.19	1	7	15	144	16.2366	7.63525	1.38601	2.34968	1.69273	1.80947	0.552562	0.577691	0.656101	0.595452	3.03882	0.0132048
NP_001238412.1	peroxisomal glycolate oxidase [Glycine max]	29.92	2	10	51	371	40.7806	8.96826	1.51137	1.96095	1.63129	1.70121	0.630038	0.516751	0.548781	0.56519	3.00997	0.00120614
KRH61578.1	hypothetical protein GLYMA_04G055800 [Glycine max]	4.21	1	1	1	190	20.7468	6.21436	1.42247	1.67542	1.64393	1.58061	0.518637	0.494037	0.565412	0.526029	3.00479	0.000213761
KRH00964.1	hypothetical protein GLYMA_18G244900 [Glycine max]	14.8	2	2	5	196	21.9313	7.88428	1.34019	2.2114	1.54148	1.69769	0.562552	0.581889	0.553495	0.565978	2.99957	0.0126929
NP_001235138.1	uncharacterized protein LOC100305932 [Glycine max]	16.67	1	3	8	144	15.5116	4.76709	1.54836	1.66453	1.62786	1.61358	0.537959	0.587223	0.493301	0.539494	2.99092	1.62875e-05
ACU24649.1	unknown [Glycine max]	9.68	1	2	2	186	20.4521	5.50342	1.87051	1.17949	2.13859	1.72953	0.599634	0.559274	0.591938	0.583615	2.96348	0.0160351
XP_003524664.1	photosystem I reaction center subunit III, chloroplastic [Glycine max]	10.27	3	3	11	224	24.2971	9.71533	1.36022	1.45079	1.59946	1.47016	0.524892	0.486846	0.479129	0.496956	2.95832	0.000165538
NP_001347303.1	putative phosphoglycerate kinase [Glycine max]	27.74	2	11	72	483	50.0359	8.14795	1.62305	1.4952	1.45851	1.52558	0.525782	0.507938	0.517	0.516906	2.95137	3.60223e-05
XP_003527192.1	thylakoid lumenal 16.5 kDa protein, chloroplastic isoform X1 [Glycine max]	8.3	1	2	4	229	24.7278	8.63135	1.32559	1.73689	2.00283	1.68844	0.661328	0.512459	0.54304	0.572276	2.95039	0.00525474
KRH59025.1	hypothetical protein GLYMA_05G161900 [Glycine max]	16.37	2	4	13	281	29.1564	9.12939	1.27935	0.951	1.62618	1.28551	0.414533	0.45194	0.454096	0.44019	2.92036	0.012378
CBK51426.1	unnamed protein product [Glycine max]	36.42	3	15	47	497	53.2015	7.15186	1.52148	1.97245	1.40015	1.63136	0.538537	0.571008	0.570304	0.55995	2.9134	0.00356249
XP_003554259.2	AAA-ATPase At3g28580 [Glycine max]	1.92	1	1	1	521	60.5285	6.81494	2.01703	1.58667	1.51491	1.7062	0.555021	0.752939	0.45715	0.58837	2.89988	0.00337277
XP_003549134.1	subtilisin-like protease SBT1.3 [Glycine max]	0.9	1	1	1	781	83.9319	9.05615	1.67436	1.51906	1.8016	1.665	0.607076	0.586999	0.534987	0.576354	2.88886	0.000209051
NP_001239706.1	putative 50S ribosomal protein L21, chloroplastic [Glycine max]	18.78	1	4	13	213	23.4321	9.26123	1.36568	1.73457	1.57408	1.55811	0.576611	0.512322	0.530762	0.539898	2.88593	0.000717934
KRH11100.1	hypothetical protein GLYMA_15G089000 [Glycine max]	13.35	4	5	25	382	42.4276	5.04639	1.34766	1.52459	1.98098	1.61774	0.532302	0.544017	0.612275	0.562865	2.87412	0.00517988
XP_003519684.2	uncharacterized protein LOC100805720 [Glycine max]	7.14	1	1	1	126	13.8433	9.80322	1.35904	1.60006	1.67672	1.54528	0.521554	0.567042	0.534208	0.540934	2.85668	0.00048456
KRH20718.1	hypothetical protein GLYMA_13G196500 [Glycine max]	17.44	2	2	2	172	19.2471	5.21143	1.87916	1.29084	1.78536	1.65179	0.651991	0.540384	0.574791	0.589055	2.80413	0.00459187
KRH30892.1	hypothetical protein GLYMA_11G212900 [Glycine max]	15.02	2	4	9	213	24.1757	6.72705	1.63914	1.75238	1.5445	1.64534	0.530391	0.582944	0.652206	0.588514	2.79576	0.000110172
KRH49055.1	hypothetical protein GLYMA_07G129200 [Glycine max]	6.28	1	1	1	223	25.1164	4.95752	1.39964	1.74688	1.89937	1.68196	0.629825	0.528839	0.654219	0.604294	2.78335	0.00212949
KRH53606.1	hypothetical protein GLYMA_06G134900 [Glycine max]	25.37	3	5	7	201	22.9706	7.06396	1.35017	2.25175	1.77392	1.79195	0.5499	0.681973	0.701122	0.644332	2.7811	0.0122995
NP_001237829.1	inositol phosphate kinase [Glycine max]	2.95	1	1	1	339	38.4249	6.0874	1.62547	1.60204	1.65737	1.62829	0.570661	0.597986	0.589214	0.585954	2.77888	5.25948e-07
KRH30675.1	hypothetical protein GLYMA_11G200100 [Glycine max]	3.62	1	1	1	221	25.038	9.27588	1.75321	1.80825	1.45759	1.67302	0.571481	0.598417	0.637991	0.60263	2.77619	0.000637375
ACU23773.1	unknown [Glycine max]	15.12	2	3	10	258	27.3801	7.48877	1.15037	1.40509	1.46479	1.34008	0.516718	0.49558	0.438664	0.483654	2.77074	0.000989237
NP_001345469.1	putative nitrate reductase 1 [Glycine max]	1.69	2	2	2	886	99.696	7.10791	1.37752	1.86985	1.61896	1.62211	0.513283	0.565293	0.688768	0.589115	2.75347	0.00241013
KRH07438.1	hypothetical protein GLYMA_16G089000 [Glycine max]	7.47	2	3	6	415	44.7634	6.46826	1.46453	2.23659	1.47571	1.72561	0.642278	0.565945	0.672814	0.627013	2.75211	0.0129836
XP_006578310.1	28 kDa ribonucleoprotein, chloroplastic [Glycine max]	13.8	4	4	4	297	32.9848	7.53271	1.15875	2.02823	1.69582	1.6276	0.597617	0.626311	0.562774	0.595567	2.73286	0.0153033
XP_003551937.2	spermidine hydroxycinnamoyl transferase [Glycine max]	16.16	8	9	13	464	52.5032	8.42627	2.17932	1.56485	1.41299	1.71905	0.677074	0.610228	0.616621	0.634641	2.7087	0.00995691
XP_003539114.1	fasciclin-like arabinogalactan protein 12 [Glycine max]	6.51	2	2	2	292	30.7119	8.88037	1.35005	1.05688	1.72442	1.37712	0.541619	0.509039	0.474703	0.508454	2.70845	0.011037
XP_003537411.1	uncharacterized protein LOC100788441 [Glycine max]	11.11	2	2	4	162	16.825	5.65576	1.23567	1.29009	1.63747	1.38774	0.575027	0.454263	0.50998	0.51309	2.70467	0.0025857
A0A0R0IHP4.2	RecName: Full=Probable acetyltransferase TAP2; Short=GmTAP2 - [TAP2_SOYBN]	4.44	1	1	1	248	27.537	5.46533	1.72174	1.34706	1.81986	1.62955	0.578766	0.547389	0.68178	0.602645	2.704	0.00236268
ACU14933.1	unknown [Glycine max]	25.67	1	3	11	187	20.5231	5.38916	1.35993	1.61855	1.36201	1.44683	0.613505	0.465194	0.527323	0.535341	2.70264	0.000687492
XP_003520228.1	ferredoxin--NADP reductase, leaf isozyme, chloroplastic [Glycine max]	26.24	1	11	36	362	40.4136	8.20654	1.28825	1.83853	1.54308	1.55662	0.631875	0.566915	0.534571	0.577787	2.69411	0.00374568
XP_003519527.1	oxygen-evolving enhancer protein 2, chloroplastic [Glycine max]	35.66	7	9	39	258	28.0002	7.86963	1.32042	1.54602	1.44286	1.43643	0.570879	0.523197	0.508337	0.534138	2.68926	0.000185142
ACU14515.1	unknown [Glycine max]	14.84	2	2	9	182	19.3638	9.18799	1.66286	1.47957	1.75969	1.63404	0.611767	0.639016	0.572355	0.607712	2.68883	0.000262278
ACU13325.1	unknown [Glycine max]	24.54	6	6	20	163	17.6864	9.01221	1.09975	1.44305	1.68347	1.40876	0.483424	0.49432	0.594121	0.523955	2.6887	0.00691256
KRH15079.1	hypothetical protein GLYMA_14G067000 [Glycine max]	18.2	3	9	44	478	52.4153	5.96045	1.46167	1.58441	1.47385	1.50664	0.598938	0.520361	0.564106	0.561135	2.685	3.08026e-05
KRG93297.1	hypothetical protein GLYMA_19G007700 [Glycine max]	18.22	5	5	9	258	28.0743	6.53662	1.65173	1.92069	1.6338	1.7354	0.656273	0.66793	0.616135	0.646779	2.68315	0.000318942
ACU23904.1	unknown [Glycine max]	18.25	3	3	6	137	15.1188	5.98584	1.54041	1.74077	1.57144	1.61754	0.616606	0.617908	0.57429	0.602935	2.68278	9.19051e-05
AAB03098.1	Hsp22.5 [Glycine max]	15.74	3	3	7	197	22.4998	7.2251	1.29619	1.89898	1.94587	1.71368	0.619584	0.609824	0.699849	0.643086	2.66478	0.00712514
KRH65776.1	hypothetical protein GLYMA_03G060300 [Glycine max]	21.38	4	7	19	290	31.4221	6.31592	1.32885	1.31864	1.40902	1.35217	0.463949	0.453286	0.620012	0.512416	2.63881	0.000161302
AAZ94162.1	enzymatic resistance protein [Glycine max]	14.96	7	7	19	401	44.2533	8.11865	1.57943	1.85297	1.58075	1.67105	0.671956	0.636926	0.604752	0.637878	2.6197	0.000373651
NP_001241080.1	uncharacterized protein LOC100813980 [Glycine max]	23.89	2	7	16	360	39.1181	9.37842	1.98601	1.47148	1.41187	1.62312	0.80644	0.515878	0.536493	0.619604	2.61961	0.00805704
KRH21140.1	hypothetical protein GLYMA_13G222800 [Glycine max]	0.9	1	1	1	781	85.2362	8.38232	1.52276	1.33115	1.7533	1.53574	0.54681	0.542889	0.686848	0.592182	2.59335	0.00196374
ACU23135.1	unknown [Glycine max]	22.61	6	6	21	230	25.7043	5.14795	1.47746	1.54244	1.53506	1.51832	0.617076	0.533604	0.606098	0.585593	2.59279	9.64406e-06
XP_003548151.1	subtilisin-like protease SBT1.9 [Glycine max]	1.2	1	1	1	750	80.6879	7.7085	1.39482	1.47392	1.68375	1.5175	0.605724	0.595979	0.557499	0.586401	2.58782	0.0004407
XP_003528860.1	AT-hook motif nuclear-localized protein 9 [Glycine max]	4.12	1	1	1	340	34.8958	9.74463	0.99822	1.31902	1.30747	1.20824	0.471292	0.443785	0.486117	0.467065	2.58687	0.00218507
XP_003532074.1	oxygen-evolving enhancer protein 2, chloroplastic [Glycine max]	31.3	2	7	26	262	28.2122	7.44482	1.4017	1.67745	1.63284	1.57066	0.605552	0.597268	0.6243	0.60904	2.57892	0.000361418
NP_001236055.1	stress-induced protein H4 [Glycine max]	68.99	1	9	65	158	16.7466	5.04639	1.97252	1.13415	1.81598	1.64088	0.767246	0.591805	0.553064	0.637372	2.57445	0.0194808
CAA50573.1	translation elongation factor EF-G [Glycine max]	14.51	2	7	11	703	77.5805	5.17334	1.63585	1.76178	1.54284	1.64682	0.620885	0.663839	0.639977	0.641567	2.56687	9.98402e-05
XP_003549550.1	NADP-dependent glyceraldehyde-3-phosphate dehydrogenase [Glycine max]	36.42	3	15	53	497	53.1255	7.15186	1.32353	1.85666	1.22208	1.46742	0.583113	0.597413	0.538748	0.573092	2.56054	0.0106097
KRG97999.1	hypothetical protein GLYMA_18G043700 [Glycine max]	19.72	2	4	10	213	24.2416	5.80811	1.66857	1.66799	1.5393	1.62529	0.629814	0.660294	0.615275	0.635128	2.55899	2.52347e-05
XP_003556840.1	linamarin synthase 1 [Glycine max]	15.15	8	8	38	482	54.439	5.92236	1.18919	1.4921	1.2004	1.2939	0.537946	0.511013	0.471896	0.506951	2.55231	0.00146314
XP_003550658.1	4-coumarate--CoA ligase 2 [Glycine max]	2.01	1	1	1	547	59.673	6.354	1.77281	1.85088	1.43272	1.68547	0.797792	0.580237	0.605799	0.661276	2.54882	0.00215091
XP_003525474.1	probable aldehyde dehydrogenase [Glycine max]	11.99	1	5	14	542	60.0578	6.53662	1.19279	2.34573	1.65524	1.73125	0.68689	0.711504	0.648797	0.682397	2.53702	0.0353082
NP_001240946.1	uncharacterized protein LOC100812934 [Glycine max]	16.85	2	4	7	279	29.8781	6.60986	1.42026	1.43622	1.66189	1.50612	0.607971	0.585785	0.588207	0.593988	2.53562	0.000310954
BAA82254.1	trypsin inhibitor p20 [Glycine max]	4.37	1	1	1	206	22.5726	5.57959	1.5138	1.78246	1.74754	1.68127	0.577873	0.550459	0.863466	0.663933	2.53229	0.00147667
CBM39441.1	unnamed protein product [Glycine max]	24.18	1	4	10	153	17.426	5.70654	1.5215	1.63394	1.71476	1.6234	0.661324	0.611436	0.652419	0.641726	2.52974	7.19503e-05
XP_006588868.1	receptor protein kinase TMK1 [Glycine max]	0.73	1	1	3	961	104.139	5.47803	1.33976	1.10769	2.04075	1.49607	0.528356	0.637477	0.611666	0.5925	2.52501	0.0329083
NP_001238695.1	putative plastocyanin [Glycine max]	28.14	1	2	28	167	16.8255	5.19873	1.38174	1.34705	1.59501	1.44126	0.606935	0.522044	0.603122	0.577367	2.49627	0.000466037
XP_014618905.1	uncharacterized protein LOC100792638 isoform X2 [Glycine max]	39.11	2	6	20	202	22.885	6.20166	1.29429	1.58845	1.68143	1.52139	0.641238	0.590211	0.597518	0.609656	2.49549	0.00149918
ACU20211.1	unknown [Glycine max]	4.23	1	1	2	142	14.8576	6.12549	1.70999	1.63651	1.36386	1.57012	0.609321	0.697504	0.596613	0.634479	2.47466	0.00104657
KRH03784.1	hypothetical protein GLYMA_17G120100 [Glycine max]	0.67	1	1	1	1194	135.694	8.51416	1.28074	1.74515	1.60684	1.54424	0.667614	0.631638	0.575586	0.624946	2.471	0.00280138
CBC38695.1	unnamed protein product [Glycine max]	28.66	1	9	54	321	35.0882	5.8335	1.45407	1.14338	1.54978	1.38241	0.566283	0.557471	0.5572	0.560318	2.46719	0.00258232
CBC85703.1	unnamed protein product [Glycine max]	8.83	3	3	3	419	46.8846	5.64307	1.38174	1.98965	1.40257	1.59132	0.676311	0.664594	0.594191	0.645032	2.46704	0.00923769
NP_001237273.1	uncharacterized protein LOC100499876 [Glycine max]	8.47	2	2	3	177	19.3156	5.87158	1.13793	1.40633	1.62568	1.38998	0.666913	0.44189	0.58482	0.564541	2.46214	0.00606855
XP_003523444.1	photosystem II 22 kDa protein, chloroplastic [Glycine max]	15.75	3	5	38	273	29.0004	6.85889	1.47836	1.45553	1.58026	1.50472	0.657761	0.572782	0.603857	0.611467	2.46083	4.03152e-05
XP_003539562.1	protein PLASTID TRANSCRIPTIONALLY ACTIVE 16, chloroplastic [Glycine max]	17.35	3	8	10	513	55.0324	8.03076	1.44071	1.50337	1.46986	1.47131	0.565877	0.679131	0.549505	0.598171	2.45969	4.0126e-05
Q2PMQ9.1	RecName: Full=Photosystem II CP47 reaction center protein; AltName: Full=PSII 47 kDa protein; AltName: Full=Protein CP-47 - [PSBB_SOYBN]	9.84	6	6	12	508	55.9994	6.69775	1.65731	1.43218	1.29574	1.46175	0.577891	0.651998	0.556939	0.595609	2.4542	0.00137211
ACU14777.1	unknown [Glycine max]	28.48	1	2	32	165	16.5394	4.99561	1.24849	1.2612	1.49884	1.33617	0.605886	0.499783	0.532769	0.546146	2.44655	0.000824065
KRH30509.1	hypothetical protein GLYMA_11G188800 [Glycine max]	5.72	2	2	3	297	32.8696	8.646	1.4509	1.70007	1.42399	1.52499	0.634972	0.708096	0.540168	0.627745	2.42931	0.000868145
CBL74773.1	unnamed protein product [Glycine max]	8.6	3	5	6	570	64.0699	5.49072	1.45818	1.7006	1.52129	1.56002	0.635947	0.612989	0.677931	0.642289	2.42885	0.000256897
KRH30595.1	hypothetical protein GLYMA_11G194500 [Glycine max]	6.2	3	3	4	548	59.4253	7.07861	1.49772	1.65111	1.54883	1.56589	0.660667	0.639992	0.633546	0.644735	2.42873	3.61672e-05
Q2PMT8.1	RecName: Full=Photosystem II D2 protein; Short=PSII D2 protein; AltName: Full=Photosystem Q(A) protein - [PSBD_SOYBN]	14.16	4	4	15	353	39.5378	5.5542	1.56936	1.49477	1.38118	1.48177	0.647568	0.603745	0.579623	0.610312	2.42789	0.000115978
CBD30708.1	unnamed protein product [Glycine max]	20.45	3	6	13	352	39.9478	5.85889	1.6305	1.6099	1.38892	1.54311	0.648667	0.653561	0.60619	0.63614	2.42574	0.000324906
KRH36065.1	hypothetical protein GLYMA_10G281400 [Glycine max]	34.67	9	9	27	323	35.2693	6.80029	1.24482	1.87466	1.47628	1.53192	0.63471	0.660508	0.599666	0.631628	2.42535	0.00820622
CBW53578.1	unnamed protein product [Glycine max]	29.59	3	11	29	392	41.5701	8.93896	1.33531	1.65665	1.57435	1.52211	0.620688	0.59739	0.671599	0.629893	2.41645	0.000833881
KRH53775.1	hypothetical protein GLYMA_06G145300 [Glycine max]	19.69	4	4	10	320	34.4641	8.71924	1.99121	1.09826	1.34352	1.47766	0.659038	0.581724	0.59826	0.613007	2.41052	0.0318633
XP_003552299.1	cationic peroxidase 1 [Glycine max]	10.87	2	3	4	322	34.4086	5.2749	2.11631	1.05819	1.53898	1.57116	0.683471	0.636917	0.642903	0.65443	2.4008	0.0401943
ACU19945.1	unknown [Glycine max]	11.76	5	5	8	340	37.799	5.87158	1.43755	1.47125	1.60672	1.50517	0.615669	0.608996	0.659187	0.627951	2.39696	8.42616e-05
KRG93360.1	hypothetical protein GLYMA_19G011400 [Glycine max]	8.63	2	2	3	197	22.3026	6.11279	1.39784	1.70659	1.65009	1.58484	0.673304	0.6404	0.672533	0.662079	2.39373	0.000642643
ACU21484.1	unknown [Glycine max]	3.62	1	1	1	221	25.9078	6.69775	1.47869	1.41621	1.47026	1.45505	0.554189	0.606607	0.667432	0.609409	2.38764	2.44616e-05
XP_003546634.1	alpha-amylase/subtilisin inhibitor [Glycine max]	15.05	2	2	2	206	23.5215	4.91943	1.54243	1.28539	1.61632	1.48138	0.586996	0.615035	0.664514	0.622182	2.38094	0.00112111
NP_001237491.2	serine hydroxymethyltransferase 3 [Glycine max]	25.87	2	12	36	518	57.3196	8.55811	1.65305	1.53059	1.4499	1.54451	0.682625	0.667763	0.597085	0.649158	2.37925	0.000157894
NP_001239965.1	uncharacterized protein LOC100802108 [Glycine max]	38.19	1	7	16	144	16.1546	7.57666	1.1682	1.59246	1.50729	1.42265	0.550848	0.612748	0.631024	0.598207	2.3782	0.00333375
NP_001235952.1	V-type proton ATPase subunit G-like protein [Glycine max]	48.18	5	6	15	110	12.3254	7.50342	1.48552	1.21734	1.60582	1.43623	0.641616	0.561063	0.613928	0.605536	2.37183	0.00209393
XP_003532009.1	NADPH-dependent alkenal/one oxidoreductase, chloroplastic [Glycine max]	31.49	3	11	31	397	42.2103	8.67529	1.39241	1.70235	1.51666	1.53714	0.644711	0.624089	0.680115	0.649638	2.36615	0.000633234
ACU16195.1	unknown [Glycine max]	16.81	7	8	13	238	25.3125	6.04932	1.47157	1.36615	1.41411	1.41728	0.568409	0.575954	0.65345	0.599271	2.365	3.66328e-05
XP_003538446.1	sedoheptulose-1,7-bisphosphatase, chloroplastic [Glycine max]	24.55	1	9	43	387	41.8064	6.20166	1.37361	1.59975	1.64477	1.53938	0.663992	0.667543	0.622154	0.651229	2.3638	0.00047738
KRH68940.1	hypothetical protein GLYMA_03G259400 [Glycine max]	4.72	1	1	1	233	25.8011	9.75928	1.3858	1.65563	1.37728	1.47291	0.625496	0.674628	0.571428	0.623851	2.36099	0.000907104
XP_003547873.1	subtilisin-like protease SBT1.5 [Glycine max]	2.19	2	2	2	776	81.5027	8.98291	1.32555	1.49127	1.4903	1.43571	0.566873	0.612305	0.645513	0.60823	2.36046	0.000156135
XP_006577136.1	cullin-1 isoform X2 [Glycine max]	2.98	1	2	2	738	86.2442	7.26904	1.52999	1.26746	1.59991	1.46579	0.57372	0.642689	0.651013	0.622474	2.35478	0.00126301
ACU13951.1	unknown [Glycine max]	12.39	3	3	13	234	25.9364	7.76709	1.37225	1.77814	1.5718	1.57406	0.605892	0.693745	0.709184	0.669607	2.35073	0.00174003
ACU23619.1	unknown [Glycine max]	20.39	8	8	32	407	45.3009	6.27783	1.35407	1.62764	1.55348	1.51173	0.67712	0.646854	0.613285	0.645753	2.34104	0.000493439
KRH02309.1	hypothetical protein GLYMA_17G030400 [Glycine max]	74.05	7	9	33	158	16.7015	4.93213	1.92303	0.9512	1.8169	1.56371	0.730565	0.607094	0.667985	0.668548	2.33897	0.044603
KRH69993.1	hypothetical protein GLYMA_02G061100 [Glycine max]	30.06	1	10	43	326	34.6067	6.31592	1.34481	1.48725	1.42574	1.41927	0.610113	0.653502	0.56504	0.609552	2.32838	7.54985e-05
CBD02032.1	unnamed protein product [Glycine max]	23.28	1	5	12	305	33.5804	4.75439	1.18325	1.49586	1.57205	1.41705	0.610029	0.569228	0.647418	0.608892	2.32727	0.00261835
ACU13830.1	unknown, partial [Glycine max]	11.57	1	2	4	216	24.3057	9.5249	1.15257	1.46515	1.66852	1.42875	0.664976	0.497045	0.679839	0.613953	2.32712	0.0071907
XP_003543660.1	D-glycerate 3-kinase, chloroplastic isoform X1 [Glycine max]	6.91	1	2	2	434	49.0627	5.90967	1.38942	1.75701	1.51296	1.55313	0.665679	0.717398	0.61967	0.667582	2.3265	0.0013669
ABA86963.1	glyceraldehyde-3-phosphate dehydrogenase A subunit [Glycine max]	24.81	2	9	35	403	43.1944	8.25049	1.44912	1.55756	1.54689	1.51786	0.62011	0.672736	0.665097	0.652647	2.32569	2.25373e-05
XP_006605809.1	RNA polymerase II-associated protein 3 isoform X5 [Glycine max]	3.81	1	1	1	420	47.076	9.05615	1.37765	1.38911	1.28526	1.35067	0.58501	0.572156	0.587019	0.581395	2.32316	2.05628e-05
CAY37269.1	unnamed protein product [Glycine max]	15.89	1	11	32	730	78.9599	6.50732	1.47734	1.76358	1.36219	1.53437	0.72358	0.620478	0.641069	0.661709	2.3188	0.00211078
NP_001236302.2	alpha crystallin domain-containing protein precursor [Glycine max]	9.23	2	2	3	195	22.3708	6.02393	1.40836	1.60771	1.59771	1.53793	0.746221	0.563198	0.684242	0.664554	2.31423	0.000488214
XP_006601749.1	serine hydroxymethyltransferase 5 isoform X1 [Glycine max]	23.94	1	10	34	518	57.3416	8.79248	1.47713	1.45332	1.67606	1.5355	0.6839	0.630076	0.688798	0.667591	2.30007	0.000287791
NP_001237126.1	uncharacterized protein LOC100305562 precursor [Glycine max]	14.42	2	2	2	104	11.4556	8.83643	1.87101	1.04465	1.44719	1.45428	0.615645	0.59444	0.686999	0.632361	2.29977	0.0267393
KRH75745.1	hypothetical protein GLYMA_01G105800 [Glycine max]	13.16	1	1	1	76	8.26427	6.50732	1.53659	1.09549	1.46525	1.36577	0.540765	0.549236	0.69216	0.594054	2.29907	0.00603504
XP_006603069.1	uncharacterized protein LOC100819962 [Glycine max]	0.72	1	1	1	1118	123	8.99756	1.03895	1.05032	1.3035	1.13092	0.553361	0.501159	0.42131	0.491944	2.29889	0.00249552
ACU13389.1	unknown [Glycine max]	19.15	5	5	12	235	26.5559	6.22705	1.55931	1.44387	1.62276	1.54198	0.686749	0.617292	0.70948	0.671173	2.29744	0.000124727
KRH56002.1	hypothetical protein GLYMA_06G295700 [Glycine max]	21.71	5	5	9	281	31.2951	6.27783	2.08698	1.20063	1.19491	1.49417	0.69955	0.656856	0.598127	0.651511	2.2934	0.0473925
ACU19496.1	unknown [Glycine max]	9.38	3	3	7	341	36.9447	7.60596	1.69213	1.18736	1.47507	1.45152	0.573117	0.606997	0.727768	0.635961	2.28241	0.00603882
AAR26529.1	glutathione S-transferase 2 [Glycine max]	25	1	6	13	216	25.069	5.77002	1.31763	1.44694	1.95414	1.5729	0.603876	0.698097	0.76728	0.689751	2.28039	0.0115347
XP_014634596.1	inactive protein kinase SELMODRAFT_444075 [Glycine max]	0.93	1	1	1	750	83.2075	6.22705	1.63675	1.37216	1.36459	1.45783	0.646636	0.661051	0.615625	0.641104	2.27394	0.000834412
NP_001237868.2	40S ribosomal protein S15 [Glycine max]	30.32	1	4	32	155	17.3754	10.4038	1.30086	1.4812	1.50145	1.42784	0.591482	0.566909	0.728855	0.629082	2.26972	0.000600752
KRH69777.1	hypothetical protein GLYMA_02G047800 [Glycine max]	31.82	1	9	38	264	29.8832	10.2134	1.49692	1.30194	1.76924	1.5227	0.549377	1.11369	0.349885	0.670985	2.26935	0.0327848
KRH66700.1	hypothetical protein GLYMA_03G123100 [Glycine max]	9.43	2	2	3	265	29.0621	7.43018	1.34304	1.69349	1.51272	1.51642	0.683639	0.679093	0.650002	0.670911	2.26023	0.00114467
KRG97653.1	hypothetical protein GLYMA_18G021800 [Glycine max]	4.92	1	1	2	183	20.3594	9.02686	1.1967	1.19175	1.26591	1.21812	0.569806	0.532899	0.515307	0.539337	2.25856	1.92804e-05
NP_001237394.1	phosphoenolpyruvate carboxylase [Glycine max]	29.4	11	27	64	966	110.471	6.41748	1.22009	2.07828	1.1621	1.48682	0.685057	0.678196	0.612916	0.658723	2.25713	0.0494461
KRH34249.1	hypothetical protein GLYMA_10G172300 [Glycine max]	2.94	1	1	1	340	36.6427	7.84033	1.30104	1.2822	1.53156	1.3716	0.604636	0.567454	0.651118	0.607736	2.2569	0.000801233
NP_001304547.2	peroxidase sEPb2 precursor [Glycine max]	20.89	4	5	22	316	34.1944	9.0415	1.19079	1.13044	1.63315	1.31813	0.57168	0.535573	0.654388	0.587214	2.24472	0.0107999
XP_003530251.1	ACT domain-containing protein ACR11 [Glycine max]	4.12	1	1	3	291	31.4804	5.51611	1.21037	1.47331	1.62229	1.43532	0.589635	0.62915	0.700735	0.63984	2.24326	0.00310098
XP_003532072.1	uncharacterized oxidoreductase At1g06690, chloroplastic [Glycine max]	14.13	1	6	10	368	40.341	6.81494	1.41247	1.8541	1.45915	1.57524	0.683778	0.75472	0.668821	0.70244	2.24253	0.00360558
AFO70141.1	ferritin Fer3;2 [Glycine max]	17.76	2	5	20	259	29.0489	6.37939	1.39116	1.60554	1.52894	1.50855	0.711867	0.638756	0.669991	0.673538	2.23973	0.000227455
KRH69783.1	hypothetical protein GLYMA_02G048400 [Glycine max]	12.43	4	4	6	370	42.1454	5.89697	1.56634	1.42604	1.37037	1.45425	0.691517	0.67509	0.583571	0.650059	2.2371	0.000280752
NP_001236841.1	HMG1/2-like protein [Glycine max]	22.37	4	4	7	152	16.7013	8.60205	1.22631	1.55195	1.47309	1.41712	0.703823	0.586568	0.612366	0.634252	2.23432	0.00168796
XP_006579559.1	RING-H2 finger protein ATL48 [Glycine max]	23.38	2	2	9	77	8.43944	9.979	1.40628	1.30502	1.78112	1.49748	0.741596	0.577811	0.705594	0.675	2.21848	0.00579792
XP_014621056.1	uncharacterized protein LOC100792004 isoform X2 [Glycine max]	2.85	1	1	1	281	31.1972	9.48096	1.75747	1.49167	1.41125	1.55346	0.66841	0.781125	0.653383	0.700972	2.21616	0.00160504
Q2PMR9.1	RecName: Full=Photosystem II reaction center protein L; Short=PSII-L - [PSBL_SOYBN]	36.84	1	1	2	38	4.49427	4.50049	1.12842	1.55836	1.43865	1.37514	0.484881	0.457813	0.92183	0.621508	2.21259	0.0188575
KRH72488.1	hypothetical protein GLYMA_02G216500 [Glycine max]	4.48	1	1	1	134	15.2987	7.34229	1.44533	1.13489	1.41125	1.33049	0.573683	0.674279	0.557853	0.601938	2.21034	0.00225269
ACU19493.1	unknown [Glycine max]	10.1	1	1	3	99	11.2287	4.94482	1.36639	1.3517	1.62616	1.44809	0.620112	0.649736	0.705826	0.658558	2.19887	0.00103892
ACB37366.1	chalcone isomerase 1, partial [Glycine max]	21.4	4	4	6	215	23.5331	6.18896	1.41647	1.55206	1.37269	1.44707	0.654622	0.690128	0.636852	0.660534	2.19076	0.00015141
NP_001356148.1	malate dehydrogenase [NADP], chloroplastic [Glycine max]	21.56	1	9	25	436	47.7665	7.1665	1.36283	1.47081	1.65601	1.49655	0.645332	0.660965	0.744437	0.683578	2.18929	0.000866828
XP_003555000.1	7-deoxyloganetin glucosyltransferase [Glycine max]	1.45	1	1	1	484	54.5532	6.25244	1.6264	1.31414	1.38291	1.44115	0.595537	0.751544	0.632364	0.659815	2.18418	0.00179136
KRH51578.1	hypothetical protein GLYMA_06G015900 [Glycine max]	22.58	2	10	41	434	46.6673	8.71924	1.51151	1.58884	1.38928	1.49654	0.655273	0.72688	0.674683	0.685612	2.18278	0.000196024
XP_006590262.1	uncharacterized protein LOC100306628 isoform X1 [Glycine max]	21.61	4	4	8	236	26.907	9.51025	1.28437	1.52328	1.50145	1.43637	0.718536	0.638651	0.624358	0.660515	2.17462	0.000686063
XP_014619426.1	photosystem II stability/assembly factor HCF136, chloroplastic [Glycine max]	13.74	1	4	10	393	43.1419	6.66846	1.29364	1.69973	1.34578	1.44638	0.762205	0.616633	0.617449	0.665429	2.17361	0.00461078
XP_003554242.1	outer envelope membrane protein 7 [Glycine max]	24.36	2	2	3	78	8.03407	4.52588	1.28639	1.50646	1.58097	1.45794	0.684321	0.62246	0.710601	0.672461	2.16807	0.0010418
NP_001236409.1	uncharacterized protein LOC100500583 [Glycine max]	9.09	1	1	2	154	16.5361	5.88428	1.38136	1.5802	1.59535	1.51897	0.676027	0.752938	0.672877	0.700614	2.16806	0.000375124
NP_001238148.1	uncharacterized protein LOC100527321 [Glycine max]	18.78	1	4	11	213	23.4442	9.24658	1.17063	1.5736	1.65575	1.46666	0.738494	0.582768	0.708906	0.676723	2.1673	0.00737962
ACU20027.1	unknown [Glycine max]	16.2	6	6	13	389	42.9409	6.3667	1.52126	1.49338	1.40218	1.47227	0.695589	0.683151	0.663244	0.680661	2.163	2.87478e-05
ACU24035.1	unknown [Glycine max]	4.22	2	2	5	403	43.6092	7.10791	1.46509	1.63916	1.47439	1.52621	0.705951	0.729364	0.682961	0.706092	2.16149	0.000146219
ACU20625.1	unknown [Glycine max]	8.58	4	4	10	408	44.4924	5.40186	1.35267	1.40351	1.30779	1.35466	0.706898	0.584916	0.590239	0.627351	2.15933	0.000114863
XP_006592920.1	uncharacterized protein LOC100799393 isoform X1 [Glycine max]	8.66	2	2	2	277	29.7615	7.29834	1.4506	1.40102	1.52915	1.46026	0.5924	0.579314	0.859002	0.676905	2.15726	0.00135225
XP_006604786.1	chloroplast stem-loop binding protein of 41 kDa b, chloroplastic isoform X2 [Glycine max]	29.79	2	9	21	376	42.0808	8.17725	1.5637	1.53111	1.34682	1.48054	0.660358	0.634832	0.764796	0.686662	2.15615	0.000534176
CBD10772.1	unnamed protein product [Glycine max]	8.84	5	5	9	464	51.7465	8.66064	1.39175	1.70134	1.37361	1.4889	0.746583	0.660398	0.665341	0.690774	2.15541	0.00191299
ACU15016.1	unknown, partial [Glycine max]	15.79	1	4	12	247	26.3756	6.58057	1.08362	1.4491	1.39628	1.30966	0.631669	0.564139	0.628986	0.608265	2.15312	0.00379379
KRH77268.1	hypothetical protein GLYMA_01G203100 [Glycine max]	5.34	2	2	4	543	59.1233	6.29053	1.34344	1.48861	1.46711	1.43306	0.662136	0.664132	0.673874	0.666714	2.14943	7.20785e-05
KRH44033.1	hypothetical protein GLYMA_08G185800 [Glycine max]	21.36	1	3	5	206	23.1442	9.5249	1.18184	1.44941	1.40138	1.34421	0.805242	0.408407	0.663445	0.625698	2.14834	0.00724323
XP_003554176.1	probable copper-transporting ATPase HMA5 [Glycine max]	0.91	1	1	1	984	106.866	7.43018	1.68082	1.24064	1.27317	1.39821	0.66687	0.655446	0.630321	0.650879	2.14819	0.00624632
KRH08300.1	hypothetical protein GLYMA_16G141200 [Glycine max]	1.96	1	1	1	357	37.9938	6.13818	1.66902	1.36865	1.53624	1.52464	0.735441	0.698792	0.698321	0.710851	2.14481	0.000752572
XP_003519031.1	uncharacterized protein LOC100810178 [Glycine max]	3.66	1	1	1	191	20.857	10.0522	1.34991	1.44825	1.53763	1.44527	0.685491	0.672727	0.671926	0.676715	2.13571	0.000145587
XP_006585383.1	LOW QUALITY PROTEIN: ABC transporter D family member 2, chloroplastic [Glycine max]	1.32	1	1	1	757	84.6726	6.27783	1.55156	1.62118	1.2811	1.48461	0.76454	0.660059	0.661497	0.695365	2.13501	0.00195324
NP_001242382.2	putative D-ribulose-5-phosphate-3-epimerase [Glycine max]	9.29	2	2	4	280	29.8648	7.85498	1.27688	1.60091	1.3713	1.41636	0.678958	0.678115	0.64634	0.667804	2.12092	0.00150669
AAB20899.1	lipoxygenase, partial [Glycine max]	64.35	4	11	69	115	13.1397	5.63037	1.33453	1.69158	1.16485	1.39699	0.668304	0.650234	0.658705	0.659081	2.1196	0.00896364
NP_001241068.1	uncharacterized protein LOC100803482 [Glycine max]	2.73	1	1	1	293	32.1695	5.07178	1.46314	1.47844	1.32279	1.42146	0.743811	0.670787	0.599862	0.671487	2.11688	0.000315598
KRG93843.1	hypothetical protein GLYMA_19G045600 [Glycine max]	5.96	1	1	2	218	23.6502	9.39307	1.54217	1.46737	1.49173	1.50042	0.710173	0.795699	0.621213	0.709028	2.11617	0.000135351
CBC66142.1	unnamed protein product [Glycine max]	13.79	3	3	5	203	23.0498	8.88037	1.33666	1.45307	1.3588	1.38284	0.597893	0.671456	0.693141	0.654163	2.11391	9.18199e-05
XP_003554227.1	dirigent protein 22 [Glycine max]	13.66	1	3	4	183	19.8791	8.86572	1.30405	1.61491	1.42588	1.44828	0.671355	0.661218	0.723914	0.685495	2.11275	0.00117933
NP_001242018.2	uncharacterized protein LOC100791076 [Glycine max]	29.63	2	9	20	378	41.9687	7.89893	1.49173	1.46203	1.54257	1.49878	0.674115	0.704585	0.750033	0.709578	2.11221	1.65292e-05
NP_001241186.1	3,9-dihydroxypterocarpan 6A-monooxygenase [Glycine max]	1.77	1	1	1	509	57.8331	8.88037	1.85552	1.15024	1.39764	1.4678	0.692488	0.632405	0.767017	0.697303	2.10497	0.0214858
XP_003536283.1	pullulanase 1, chloroplastic [Glycine max]	0.84	1	1	1	951	105.583	6.354	1.09193	1.19325	1.43046	1.23855	0.568863	0.628198	0.571829	0.58963	2.10055	0.00314696
XP_003552419.1	chlorophyll a-b binding protein CP29.3, chloroplastic [Glycine max]	17.27	2	6	16	278	30.61	6.81494	1.38951	1.57901	1.4476	1.47204	0.734486	0.702307	0.675067	0.703953	2.09111	0.000195948
XP_003537765.3	50S ribosomal protein L12, chloroplastic [Glycine max]	36.7	7	7	30	188	19.7627	6.06201	1.26806	1.35519	1.7056	1.44295	0.674148	0.647922	0.751655	0.691242	2.08748	0.00541526
KRH40285.1	hypothetical protein GLYMA_09G249200 [Glycine max]	17.13	4	4	10	181	19.6411	8.44092	1.01616	1.37343	1.7019	1.36383	0.578055	0.600835	0.783506	0.654132	2.08495	0.0271471
ACU19020.1	unknown [Glycine max]	23.83	2	6	7	235	25.9563	6.85889	1.33121	1.48849	1.2454	1.35504	0.664047	0.671465	0.614913	0.650141	2.08422	0.000655617
KRH26378.1	hypothetical protein GLYMA_12G170600 [Glycine max]	7.43	1	1	1	148	16.5233	5.5415	1.30699	1.27189	1.37365	1.31751	0.706658	0.55989	0.641179	0.635909	2.07185	0.000193985
XP_014626710.1	protein PTST, chloroplastic isoform X2 [Glycine max]	4.49	1	1	2	267	29.9301	5.12256	1.24659	1.51504	1.23954	1.33372	0.688594	0.6685	0.580393	0.645829	2.06513	0.00205386
XP_014629111.1	uncharacterized protein LOC100805929 [Glycine max]	3.63	1	1	1	248	27.637	5.021	1.25522	1.20465	1.38997	1.28328	0.579713	0.610886	0.680642	0.623747	2.05737	0.000465924
ACU23144.1	unknown [Glycine max]	7.61	1	1	1	92	9.85106	10.272	1.61727	1.18872	1.47999	1.42866	0.73333	0.640376	0.710001	0.694569	2.0569	0.00476251
ACU17764.1	unknown [Glycine max]	21.03	6	6	11	447	48.9965	6.41748	1.57407	1.45884	1.42039	1.48443	0.729839	0.729438	0.706349	0.721875	2.05635	8.31743e-05
XP_014619005.1	uncharacterized protein LOC100818209 isoform X1 [Glycine max]	2.81	1	1	2	249	27.5902	5.50342	1.47385	1.51847	1.44973	1.48068	0.703282	0.75444	0.703364	0.720362	2.05547	8.62161e-06
CBM36503.1	unnamed protein product [Glycine max]	1.18	1	1	1	765	82.8379	9.51025	1.55309	1.3804	1.43172	1.45507	0.634101	0.736002	0.754154	0.708086	2.05493	0.000296655
XP_006599107.1	monodehydroascorbate reductase 4, peroxisomal [Glycine max]	1.46	1	1	1	478	51.9487	7.47412	1.86167	1.45189	1.2099	1.50782	0.787355	0.754028	0.660457	0.733947	2.05439	0.0162705
NP_001235130.2	heat shock 22 kDa protein, mitochondrial isoform 2 [Glycine max]	20.38	5	5	9	211	23.7401	6.97607	1.28094	1.58778	1.61387	1.4942	0.747177	0.728365	0.721346	0.732296	2.04043	0.00206848
ACU20521.1	unknown [Glycine max]	15.24	1	2	3	164	18.2179	10.5649	1.44075	1.59537	1.29473	1.44361	0.787681	0.673157	0.66352	0.708119	2.03866	0.00153079
KRH14633.1	hypothetical protein GLYMA_14G038500 [Glycine max]	38.59	5	5	15	184	20.7588	4.97021	1.22524	1.5665	1.25756	1.34977	0.675723	0.664443	0.649335	0.663167	2.03533	0.00325039
XP_014630119.1	monocopper oxidase-like protein SKS1 isoform X2 [Glycine max]	2.98	1	2	4	504	56.3321	7.32764	0.917177	1.30314	1.17891	1.13308	0.559409	0.476356	0.635078	0.556948	2.03444	0.00932372
NP_001236415.2	light harvesting complex photosystem II subunit [Glycine max]	15	1	4	13	260	27.6423	6.59521	1.00018	1.44567	1.34325	1.26304	0.626042	0.634685	0.604738	0.621822	2.03119	0.00897411
KRG91275.1	hypothetical protein GLYMA_20G144700 [Glycine max]	25.68	4	4	10	148	16.7648	9.43701	1.29026	1.30783	1.48546	1.36118	0.645987	0.70861	0.657671	0.670756	2.02932	0.000451262
NP_001241522.1	uncharacterized protein LOC100820458 [Glycine max]	37.39	3	11	46	329	34.7628	6.771	1.20863	1.42756	1.33244	1.32288	0.662889	0.590616	0.703535	0.652347	2.02787	0.000718852
NP_001241045.1	uncharacterized protein LOC100778390 [Glycine max]	6.48	2	2	2	216	22.8299	8.88037	1.31747	1.43343	1.6048	1.4519	0.769706	0.667882	0.713027	0.716872	2.02533	0.0011479
ACU18503.1	unknown [Glycine max]	3.18	1	1	1	220	24.3519	9.68604	1.80111	1.37959	1.32509	1.50193	0.752942	0.820585	0.652868	0.742132	2.02381	0.00861273
XP_014629826.1	uncharacterized protein LOC100527639 isoform X1 [Glycine max]	12	1	1	1	100	11.1727	9.70068	1.35423	1.30372	1.57956	1.4125	0.691113	0.721627	0.689119	0.700619	2.01608	0.00113403
SBO07506.1	ribulose-1,5-bisphosphate carboxylase/oxygenase large subunit, partial (chloroplast) [Glycine max]	40.6	18	18	111	463	51.1228	6.75635	1.58952	1.46141	1.26712	1.43935	0.709589	0.786483	0.647561	0.714544	2.01436	0.00206965
XP_003549902.1	acid beta-fructofuranosidase [Glycine max]	29.92	7	23	69	645	71.9477	5.37646	1.26018	1.8204	1.18746	1.42268	0.738625	0.779553	0.605172	0.707783	2.01005	0.0258819
NP_001236904.1	uncharacterized protein LOC100499851 [Glycine max]	8.33	1	1	1	132	14.7646	9.90576	1.44088	1.25167	1.62797	1.44017	0.6181	0.753791	0.780878	0.71759	2.00696	0.00380059
KRH59015.1	hypothetical protein GLYMA_05G161000 [Glycine max]	6.16	2	2	3	406	44.6224	7.97217	1.28468	1.35992	1.37619	1.34027	0.746192	0.614152	0.644233	0.668192	2.00581	0.000162336
NP_001236279.1	remorin family protein [Glycine max]	32.47	5	10	25	194	21.4792	5.8335	1.27199	1.39075	1.53094	1.39789	0.721862	0.655805	0.714436	0.697368	2.00453	0.000838081
NP_001336496.1	ABA/WDS induced protein [Glycine max]	29.73	7	8	33	111	12.6182	6.85889	0.85378	1.06458	1.26328	1.06055	0.49535	0.470427	0.622926	0.529568	2.00267	0.0140244
KRH71281.1	hypothetical protein GLYMA_02G138900 [Glycine max]	7.19	1	1	1	139	15.8671	10.4917	1.3882	1.43174	1.37576	1.39856	0.713993	0.706855	0.679745	0.700198	1.99739	3.95116e-06
KRH64946.1	hypothetical protein GLYMA_03G005600 [Glycine max]	7.5	3	3	3	400	44.0332	6.32861	1.35514	1.62201	1.33712	1.43809	0.721427	0.697849	0.745436	0.721571	1.993	0.0015351
NP_001240023.1	putative fasciclin-like arabinogalactan precursor [Glycine max]	3.4	1	1	1	265	28.0058	7.95752	1.13098	1.15415	1.31284	1.19933	0.621468	0.635222	0.550106	0.602265	1.99136	0.000689332
XP_014625441.1	ABC transporter B family member 11 [Glycine max]	4	1	4	6	1275	137.294	6.84424	1.60597	1.32822	1.42329	1.45249	0.833914	0.654122	0.707601	0.731879	1.98461	0.00177894
XP_006574418.1	uncharacterized protein LOC100794560 isoform X1 [Glycine max]	19.84	5	5	8	247	27.4637	9.62744	1.28314	1.31733	1.5317	1.37739	0.679929	0.679246	0.730578	0.696584	1.97735	0.00102697
NP_001241349.1	ferredoxin-3, chloroplastic-like [Glycine max]	19.35	2	2	7	155	16.3458	5.09717	1.20199	1.47588	1.35538	1.34442	0.661253	0.737298	0.644637	0.681063	1.974	0.00140528
AAD34548.1	cystathionine-gamma-synthase precursor [Glycine max]	10.07	6	6	13	536	58.1036	7.07861	1.23861	1.81338	1.18492	1.4123	0.743603	0.769373	0.634864	0.715947	1.97264	0.0274896
KRH27380.1	hypothetical protein GLYMA_12G231900, partial [Glycine max]	35.43	7	7	12	127	14.7768	8.71924	1.39801	1.43861	1.40632	1.41431	0.728101	0.656231	0.771229	0.71852	1.96837	4.11088e-05
KRH51337.1	hypothetical protein GLYMA_06G001000 [Glycine max]	10.6	4	4	6	349	39.306	7.6499	1.4362	1.31157	1.35543	1.36774	0.720182	0.651815	0.71278	0.694926	1.96818	9.25569e-05
XP_014626312.1	(+)-neomenthol dehydrogenase [Glycine max]	10.2	4	4	5	294	31.7405	6.37939	1.44111	1.51757	1.35256	1.43708	0.714686	0.749558	0.730988	0.731744	1.96391	0.000132438
XP_003533984.1	proline--tRNA ligase, chloroplastic/mitochondrial [Glycine max]	4.4	2	2	2	546	61.5013	7.15186	1.321	1.54645	1.40314	1.42353	0.720409	0.749201	0.704943	0.724851	1.96389	0.000481594
XP_014625679.1	thioredoxin-like superfamily protein isoform X2 [Glycine max]	9.32	1	1	3	118	13.6068	5.5542	0.973616	1.38526	1.56059	1.30649	0.636757	0.613802	0.747369	0.665976	1.96176	0.0231127
XP_003527414.1	dnaJ protein homolog 1 [Glycine max]	6.25	1	2	6	352	38.4305	9.0415	1.51408	1.4214	1.46163	1.46571	0.698316	0.80543	0.741045	0.748264	1.95881	6.3224e-05
NP_001304487.1	isoflavone 7-O-glucosyltransferase UGT7 [Glycine max]	4.65	1	2	5	473	51.9957	5.51611	1.37838	1.32909	1.16821	1.2919	0.714579	0.60007	0.667383	0.660677	1.95541	0.000915031
KRH13115.1	hypothetical protein GLYMA_15G217100 [Glycine max]	27.63	3	4	8	152	17.5518	6.52197	1.36465	1.23424	1.51599	1.37162	0.697382	0.721057	0.690938	0.703126	1.95075	0.00122767
XP_003540361.1	uncharacterized protein LOC100781532 [Glycine max]	2.1	1	1	1	429	46.4271	7.29834	1.54939	1.50403	1.3282	1.46054	0.797164	0.838769	0.619323	0.751752	1.94284	0.0017439
XP_006581661.1	acyl-CoA-binding domain-containing protein 1 [Glycine max]	8.47	1	3	5	354	38.7776	4.64014	1.21488	1.44144	1.41042	1.35558	0.620082	0.724604	0.749724	0.698137	1.94171	0.00126899
KRH26536.1	hypothetical protein GLYMA_12G178800 [Glycine max]	12.02	1	2	10	183	18.6146	6.78564	1.46786	1.36248	1.2983	1.37621	0.650058	0.786952	0.692864	0.709958	1.93845	0.000476765
XP_003541712.1	spermidine sinapoyl-CoA acyltransferase [Glycine max]	1.99	1	1	1	452	50.3786	6.82959	1.41423	1.64173	1.29445	1.45014	0.764642	0.839705	0.640437	0.748261	1.93801	0.00391633
XP_006592114.1	protein TIC 62, chloroplastic isoform X2 [Glycine max]	5.51	2	2	3	526	55.5478	7.37158	1.2076	1.41307	1.43558	1.35208	0.766067	0.619876	0.714151	0.700031	1.93146	0.00149882
KRH38277.1	hypothetical protein GLYMA_09G123800 [Glycine max]	9.49	2	2	6	158	17.7872	9.15869	1.25342	1.32835	1.6721	1.41796	0.672514	0.615899	0.915059	0.734491	1.93053	0.0124496
KRH51450.1	hypothetical protein GLYMA_06G007300 [Glycine max]	4.13	1	1	2	218	24.2406	7.44482	1.26223	1.48475	1.37061	1.37253	0.78789	0.638678	0.70664	0.711069	1.93024	0.00102802
NP_001276292.1	ATP-dependent zinc metalloprotease FTSH 2, chloroplastic-like [Glycine max]	19.25	1	12	24	696	75.0419	5.84619	1.33772	1.16962	1.57848	1.36194	0.788504	0.613215	0.716138	0.705953	1.92922	0.00707253
CBM35765.1	unnamed protein product [Glycine max]	11.37	3	4	10	255	27.1715	9.21729	1.15122	1.20303	1.25113	1.20179	0.595096	0.6163	0.659672	0.623689	1.92691	7.47059e-05
XP_003541068.2	polyol transporter 5 [Glycine max]	3.82	2	2	2	523	56.4951	9.5542	1.36181	1.47984	1.25434	1.36533	0.662904	0.745066	0.723508	0.710493	1.92166	0.000711609
ACU14110.1	unknown [Glycine max]	20.99	3	3	4	162	18.324	10.1987	1.39141	1.41609	1.43438	1.41396	0.726101	0.764741	0.717955	0.736265	1.92045	3.7331e-06
XP_025984947.1	probable F-box protein At3g61730 [Glycine max]	6.71	1	1	1	149	16.8252	8.03076	1.03006	1.09895	1.20722	1.11208	0.575578	0.474701	0.688434	0.579571	1.91879	0.00269937
NP_001241030.1	uncharacterized protein LOC100802195 [Glycine max]	14.45	2	2	3	173	18.7245	8.60205	1.25417	1.2244	1.64068	1.37309	0.601272	0.614419	0.931109	0.7156	1.91879	0.0187548
XP_003523833.1	uncharacterized protein LOC100801340 [Glycine max]	3.17	1	1	1	347	38.8107	5.5542	1.4039	1.469	1.4247	1.43253	0.834154	0.709492	0.696154	0.7466	1.91874	0.000138801
KRH19991.1	hypothetical protein GLYMA_13G148400 [Glycine max]	9.28	2	2	2	194	20.8089	9.49561	1.39172	1.36009	1.38096	1.37759	0.720136	0.737037	0.697122	0.718098	1.91839	1.53089e-06
XP_014622824.1	methyl-CpG-binding domain-containing protein isoform X1 [Glycine max]	5.2	2	2	3	250	27.4974	4.729	1.25852	1.36411	1.38655	1.33639	0.695702	0.623743	0.776499	0.698648	1.91283	0.000421039
NP_001235556.1	uncharacterized protein LOC100305961 [Glycine max]	16.57	2	3	4	169	18.8175	5.93506	1.24892	1.17185	1.43513	1.2853	0.648648	0.614056	0.753586	0.672096	1.91238	0.00229661
CBV16260.1	unnamed protein product [Glycine max]	32.61	3	11	51	371	40.8136	9.12939	1.44669	1.51866	1.27465	1.41333	0.776593	0.601981	0.841691	0.740088	1.90968	0.00270934
NP_001304507.1	prephenate dehydrogenase 2 [Glycine max]	13.87	1	3	3	274	30.8903	6.60986	1.24441	1.23462	1.39198	1.29034	0.614809	0.735548	0.67909	0.676482	1.90742	0.000573357
ACU16287.1	unknown [Glycine max]	12.42	1	2	2	161	18.3619	10.1694	1.30182	1.32883	1.36443	1.33169	0.698142	0.686514	0.711217	0.698624	1.90616	5.3501e-06
CBC51189.1	unnamed protein product [Glycine max]	10.71	2	2	4	140	14.656	10.3599	1.34433	1.36169	1.53232	1.41278	0.721338	0.555213	0.94993	0.74216	1.90361	0.0065562
CBD10004.1	unnamed protein product [Glycine max]	7.59	3	3	4	435	46.8659	8.11865	1.30308	1.50511	1.46461	1.42427	0.769084	0.720276	0.756584	0.748648	1.90245	0.000439753
XP_003556402.3	chlorophyll a-b binding protein CP26, chloroplastic [Glycine max]	16.32	2	4	9	288	30.8761	6.81494	1.19535	1.14431	1.42196	1.25387	0.668538	0.665751	0.644258	0.659515	1.90121	0.00226675
XP_003536698.1	uncharacterized protein At2g27730, mitochondrial [Glycine max]	8.24	1	1	1	85	9.73194	9.78857	1.50716	1.42598	1.30401	1.41239	0.707008	0.767688	0.754216	0.742971	1.901	0.000413088
NP_001235057.1	uncharacterized protein LOC100305671 [Glycine max]	12.2	2	2	5	123	14.3105	10.814	1.4961	0.948652	1.45222	1.29899	0.667889	0.611936	0.771046	0.683624	1.90016	0.0276154
KRH44899.1	hypothetical protein GLYMA_08G238100 [Glycine max]	3.52	1	1	1	398	45.5768	9.1001	1.4375	1.20102	1.34196	1.32683	0.728185	0.680618	0.688806	0.699203	1.89763	0.000867348
XP_003554226.1	dirigent protein 22 [Glycine max]	13.09	1	3	3	191	20.8066	9.43701	1.14932	1.71539	1.41027	1.42499	0.736223	0.759748	0.760614	0.752195	1.89445	0.0147543
XP_006582011.1	chaperone protein ClpB1 isoform X1 [Glycine max]	16.87	3	12	21	753	83.3409	6.60986	1.3675	1.39114	1.3797	1.37945	0.714529	0.693775	0.778052	0.728785	1.8928	1.57336e-05
XP_006602073.1	transcription initiation factor TFIID subunit 15b isoform X2 [Glycine max]	4.72	2	3	4	508	49.567	8.67529	1.40099	1.50446	1.24028	1.38191	0.769544	0.744468	0.679885	0.731299	1.88967	0.00132619
QIQ50947.1	chloroplast NADP+-dependent glucose-6-phosphate dehydrogenase 8 [Glycine max]	13.44	2	8	16	588	66.4632	7.97217	1.28189	1.60963	1.25041	1.38065	0.67094	0.75091	0.771172	0.731007	1.88869	0.00544996
ACU19373.1	unknown [Glycine max]	21.15	3	4	7	227	24.1557	9.20264	1.17956	1.19355	1.56757	1.31356	0.653486	0.645965	0.78943	0.696294	1.8865	0.0103355
NP_001242356.1	31 kDa ribonucleoprotein, chloroplastic-like [Glycine max]	25.67	2	6	15	300	32.8271	4.70361	1.14462	1.39647	1.35718	1.29942	0.709393	0.65561	0.701672	0.688892	1.88625	0.00158401
KRH29827.1	hypothetical protein GLYMA_11G141400 [Glycine max]	2.61	1	1	1	306	35.0513	6.17627	1.34067	1.71525	1.29996	1.45196	0.721608	0.854882	0.732899	0.769796	1.88616	0.00797622
XP_003518714.1	scopoletin glucosyltransferase [Glycine max]	9.65	4	4	7	487	54.1594	5.45264	1.29129	1.36317	1.25336	1.30261	0.691552	0.697071	0.683372	0.690665	1.88602	4.65326e-05
CBC16895.1	unnamed protein product [Glycine max]	24.36	1	1	1	78	8.03511	4.42432	1.10272	1.51555	1.38969	1.33598	0.712626	0.655263	0.75855	0.708813	1.88482	0.00756011
NP_001235541.2	thioredoxin superfamily protein [Glycine max]	14.49	1	3	9	214	23.252	9.46631	1.4069	1.41599	1.6055	1.47613	0.726184	0.800251	0.826455	0.784296	1.8821	0.000633693
XP_003531119.1	protein SLOW GREEN 1, chloroplastic [Glycine max]	6.48	1	2	5	293	32.6988	5.13525	1.53548	1.25572	1.37001	1.38707	0.711332	0.708431	0.792003	0.737255	1.88139	0.00162262
XP_003555862.1	uncharacterized protein At4g06744 [Glycine max]	11.45	3	5	10	454	50.2605	8.04541	1.21437	1.56625	1.42838	1.403	0.761545	0.7704	0.705838	0.745927	1.88088	0.00324975
ACU20265.1	unknown [Glycine max]	5.75	1	1	1	174	20.2224	8.96826	1.69453	1.21633	1.50618	1.47235	0.789956	0.70154	0.859567	0.783687	1.87874	0.00928149
KRH02905.1	hypothetical protein GLYMA_17G066100 [Glycine max]	14.63	2	2	3	123	14.5319	6.90283	1.30796	1.46485	1.67205	1.48162	0.765389	0.830103	0.771609	0.789033	1.87776	0.00297958
ACU14568.1	unknown [Glycine max]	10.61	1	1	1	66	7.57301	9.87646	1.42864	1.41462	1.35467	1.39931	0.722583	0.794015	0.724018	0.746872	1.87356	3.73131e-05
NP_001241617.1	uncharacterized protein LOC100791036 [Glycine max]	68.99	1	9	65	158	16.7185	5.04639	1.36721	1.26962	1.44946	1.3621	0.703342	0.739974	0.741086	0.728134	1.87067	0.000289094
XP_003556368.1	glu S.griseus protease inhibitor [Glycine max]	30	2	2	3	70	7.60796	8.00146	1.63476	1.20047	1.38606	1.4071	0.74752	0.749448	0.761043	0.75267	1.86947	0.00652183
NP_001241200.1	uncharacterized protein LOC100790960 [Glycine max]	3	1	1	4	267	28.6765	5.2749	1.17302	1.09018	1.28031	1.18117	0.704271	0.632188	0.563765	0.633408	1.86479	0.0013166
NP_001238509.1	histone H3.2 [Glycine max]	19.85	1	4	13	136	15.2745	11.2974	1.48103	1.19945	1.14992	1.2768	0.742504	0.575061	0.736543	0.684703	1.86475	0.00713159
NP_001238318.1	uncharacterized protein LOC100499940 [Glycine max]	5.65	1	1	1	177	19.4158	7.50342	1.22877	1.12028	1.44928	1.26611	0.665428	0.664595	0.706925	0.678983	1.86471	0.00387398
ABW17197.1	alanine aminotransferase 2 [Glycine max]	20.37	10	10	23	481	53.4642	5.57959	1.35994	1.69288	1.2884	1.44707	0.769057	0.826938	0.734964	0.776986	1.86242	0.00627088
KRH23734.1	hypothetical protein GLYMA_12G000700 [Glycine max]	5.56	2	2	2	288	32.6607	5.66846	1.22079	1.20302	1.29025	1.23802	0.661442	0.64793	0.687883	0.665752	1.85958	3.93681e-05
XP_006575402.1	uncharacterized protein LOC100799660 isoform X1 [Glycine max]	3.86	1	3	5	622	68.4126	5.45264	1.45243	1.30484	1.3904	1.38256	0.798777	0.736395	0.70931	0.74816	1.84794	0.000227873
NP_001236248.1	uncharacterized protein LOC100499803 [Glycine max]	54.55	7	8	26	110	12.1944	7.41553	1.39757	1.11219	1.41183	1.3072	0.725566	0.706539	0.691453	0.707852	1.84671	0.00363163
XP_014622505.1	uncharacterized protein LOC100788165 isoform X3 [Glycine max]	2.92	1	1	1	342	39.5841	8.96826	1.25203	1.21185	1.34405	1.26931	0.684045	0.681748	0.702402	0.689398	1.84119	0.000127367
ACU19892.1	unknown [Glycine max]	6.6	1	1	1	197	22.3651	6.15088	1.35305	1.42014	1.45421	1.40913	0.681521	0.801925	0.816052	0.766499	1.8384	0.000246563
KRH02999.1	hypothetical protein GLYMA_17G071200 [Glycine max]	14.49	2	2	3	138	15.1735	11.8394	1.35429	1.51461	1.36154	1.41015	0.77521	0.770459	0.758898	0.768189	1.83568	0.000256812
ACU20492.1	unknown [Glycine max]	3.14	1	1	1	191	20.8645	8.32373	1.54533	0.927742	1.61567	1.36291	0.744222	0.673746	0.813	0.743656	1.83272	0.0494652
XP_006602452.1	kinesin-like protein KIN-14B [Glycine max]	5.5	7	7	8	1291	142.964	6.21436	1.29272	1.45668	1.42283	1.39074	0.741532	0.801254	0.736606	0.759797	1.83041	0.000309569
XP_003556551.1	transketolase, chloroplastic [Glycine max]	15.68	2	12	33	740	80.0285	6.46826	1.42912	1.52099	1.26559	1.40524	0.758549	0.807586	0.737639	0.767925	1.82991	0.00119276
Q2PMU9.1	RecName: Full=ATP synthase epsilon chain, chloroplastic; AltName: Full=ATP synthase F1 sector epsilon subunit; AltName: Full=F-ATPase epsilon subunit - [ATPE_SOYBN]	24.63	3	3	6	134	14.7439	5.5415	1.18525	1.46952	1.55387	1.40288	0.784216	0.699412	0.819826	0.767818	1.8271	0.00560244
KRH03215.1	hypothetical protein GLYMA_17G084300 [Glycine max]	14.87	2	4	7	390	40.9751	9.48096	1.20584	1.2212	1.26087	1.2293	0.674638	0.70389	0.644825	0.674451	1.82267	1.95794e-05
AET79245.1	multicopper oxidase [Glycine max]	3.59	1	2	2	502	55.2955	9.27588	1.1964	1.17148	1.4877	1.28519	0.628079	0.788464	0.699173	0.705238	1.82235	0.00653314
XP_014623631.1	homeobox protein knotted-1-like LET12 isoform X2 [Glycine max]	2.98	1	1	1	369	41.4324	5.68115	1.21303	1.38191	1.57492	1.38995	0.640282	0.740879	0.909398	0.763519	1.82046	0.00870226
KRH38658.2	hypothetical protein GLYMA_09G149600 [Glycine max]	7.43	2	2	3	202	22.2734	8.27979	1.22045	1.58417	1.3154	1.37334	0.779914	0.781995	0.702937	0.754949	1.81912	0.00525168
XP_003535930.1	cytochrome c oxidase subunit 5C-2 [Glycine max]	28.13	1	2	4	64	7.0928	8.5874	1.03286	1.34096	1.32009	1.2313	0.757411	0.51722	0.757003	0.677211	1.8182	0.0122279
KRG97566.1	hypothetical protein GLYMA_18G016200 [Glycine max]	11.56	1	4	5	346	37.53	8.68994	1.5095	1.53978	1.29996	1.44975	0.818336	0.881289	0.692899	0.797508	1.81784	0.00222505
KRH57959.1	hypothetical protein GLYMA_05G096000 [Glycine max]	1.17	3	3	4	1799	197.409	5.90967	1.29315	1.3613	1.30101	1.31849	0.756323	0.703173	0.724033	0.727843	1.8115	2.39997e-05
XP_003546596.1	probable flavin-containing monooxygenase 1 [Glycine max]	4.41	1	2	2	521	59.3292	7.54736	1.39631	1.23717	1.51892	1.38413	0.711244	0.871888	0.709844	0.764325	1.81092	0.00316185
ACU15718.1	unknown [Glycine max]	7.49	1	1	1	187	22.1691	5.36377	1.20601	1.4588	1.43452	1.36645	0.736805	0.751861	0.775705	0.754791	1.81036	0.00167216
XP_003544833.1	uncharacterized protein LOC100809739 [Glycine max]	3.62	1	1	1	221	24.1716	9.15869	1.35527	1.48892	1.2877	1.3773	0.720812	0.746967	0.818228	0.762002	1.80747	0.000732513
KRG99993.1	hypothetical protein GLYMA_18G184000 [Glycine max]	17.27	2	2	3	139	14.6806	10.0083	1.12513	1.39096	1.5852	1.3671	0.767661	0.792393	0.7105	0.756851	1.80629	0.0108014
XP_003536550.1	thiamine thiazole synthase 2, chloroplastic [Glycine max]	13.11	3	3	11	351	37.3929	6.0874	1.34272	1.45108	1.18778	1.32719	0.76142	0.690172	0.756697	0.736096	1.80302	0.00177137
KRH53237.1	hypothetical protein GLYMA_06G113200 [Glycine max]	15.75	3	5	29	273	28.9864	6.85889	1.28388	1.38366	1.38982	1.35245	0.833267	0.691704	0.726776	0.750582	1.80187	0.000387344
NP_001274384.1	nitrate reductase precursor [Glycine max]	20.99	2	12	34	605	67.5736	6.93213	1.25769	1.52833	1.20623	1.33075	0.781011	0.741177	0.694851	0.739013	1.80071	0.00454263
XP_003522049.1	protein transport protein Sec61 subunit beta [Glycine max]	23.17	2	2	3	82	8.45143	11.312	1.46174	0.973477	1.59823	1.34448	0.736571	0.616308	0.887045	0.746641	1.80071	0.043513
XP_014624174.1	thylakoid lumenal 29 kDa protein, chloroplastic isoform X2 [Glycine max]	13.78	1	5	11	312	33.9082	5.33838	1.10295	1.2111	1.55198	1.28868	0.736116	0.722653	0.6901	0.71629	1.7991	0.0135965
XP_025983477.1	violaxanthin de-epoxidase, chloroplastic-like isoform X5 [Glycine max]	7.53	3	3	6	478	53.8842	6.13818	1.301	1.47215	1.23974	1.33763	0.824317	0.69213	0.716136	0.744194	1.79742	0.00180937
XP_014618999.1	uncharacterized protein LOC100813590 isoform X1 [Glycine max]	4.97	1	1	4	302	32.7604	8.99756	1.22982	1.45225	1.39982	1.36063	0.751719	0.748374	0.775413	0.758502	1.79384	0.000881569
KRH37921.1	hypothetical protein GLYMA_09G098900 [Glycine max]	22.28	4	4	7	184	21.4329	7.23975	1.05513	1.67831	1.48064	1.40469	0.770281	0.73018	0.851946	0.784136	1.79139	0.0295751
ACU19077.1	unknown [Glycine max]	15.41	1	5	8	318	35.3334	6.59521	1.33478	1.05371	1.48072	1.28974	0.577038	0.712071	0.870786	0.719965	1.79139	0.0196987
KRH60897.1	hypothetical protein GLYMA_04G015900 [Glycine max]	23.06	2	10	37	412	43.9309	8.60205	1.33484	1.55723	1.26674	1.38627	0.791986	0.778432	0.757146	0.775855	1.78676	0.00229685
KRH50954.1	hypothetical protein GLYMA_07G253700 [Glycine max]	5.93	4	4	7	927	101.744	5.84619	1.26335	1.50223	1.21898	1.32819	0.830412	0.664886	0.734939	0.743412	1.78661	0.00429491
XP_003542865.1	ATP synthase gamma chain, chloroplastic [Glycine max]	15.73	1	5	11	375	41.344	7.60596	1.41157	1.40176	1.28451	1.36595	0.758738	0.800015	0.738596	0.765783	1.78373	0.000177075
XP_003534192.1	aldehyde dehydrogenase family 2 member C4 [Glycine max]	19.56	4	9	23	501	54.4332	6.32861	1.26773	1.30491	1.22577	1.26614	0.743993	0.66778	0.72052	0.710764	1.78137	6.54926e-05
2RO9	A Chain A, Calmodulin-2	92.75	1	5	15	69	7.95175	4.32275	1.29755	1.40019	1.41247	1.37007	0.807157	0.712347	0.792176	0.77056	1.77802	0.000214626
XP_014631573.1	diacylglycerol O-acyltransferase 2D isoform X1 [Glycine max]	4.7	1	1	1	298	32.8942	8.52881	1.33515	1.30584	1.24624	1.29574	0.726355	0.700693	0.760193	0.729081	1.77723	5.49021e-05
NP_001236567.1	uncharacterized protein LOC100305524 [Glycine max]	7.14	1	1	3	168	17.3001	8.93896	1.32039	1.16934	1.38516	1.29163	0.737362	0.644621	0.798631	0.726871	1.77697	0.00193599
XP_003521327.1	CLIP-associated protein [Glycine max]	1.39	2	2	2	1440	158.637	7.37158	1.44312	1.71531	1.08407	1.41416	0.921873	0.781379	0.684615	0.795956	1.77669	0.0340289
XP_003519077.1	transcription initiation factor IIB [Glycine max]	4.46	2	2	2	314	34.2591	6.68311	1.2883	1.16802	1.25429	1.23687	0.70735	0.771992	0.611206	0.696849	1.77494	0.000783254
XP_006584686.2	magnesium protoporphyrin IX methyltransferase, chloroplastic [Glycine max]	19.69	1	5	9	325	35.1871	7.44482	1.33274	1.42199	1.30465	1.35313	0.842377	0.791162	0.653827	0.762455	1.7747	0.000886734
KRH29961.1	hypothetical protein GLYMA_11G149500, partial [Glycine max]	4.47	1	1	1	179	20.8779	7.41553	1.38612	1.36554	1.39924	1.38363	0.758861	0.856306	0.726166	0.780445	1.77288	0.000116058
NP_001240229.1	uncharacterized protein LOC100812912 [Glycine max]	4.24	1	1	2	283	32.4011	8.41162	1.34704	1.3076	1.42121	1.35862	0.814195	0.784395	0.707144	0.768578	1.7677	0.000215077
XP_006581353.1	ATP synthase subunit b', chloroplastic [Glycine max]	26.51	1	7	20	215	23.4388	5.8335	1.19334	1.05518	1.34572	1.19808	0.615378	0.618566	0.80041	0.678118	1.76677	0.00744858
XP_003544146.1	17.3 kDa class I heat shock protein [Glycine max]	15.72	2	3	9	159	17.8993	7.50342	1.15707	1.66233	1.36711	1.3955	0.753128	0.795115	0.821835	0.790026	1.7664	0.0149294
XP_003540271.1	dnaJ protein homolog [Glycine max]	30.7	1	11	24	417	46.3058	6.30322	1.2469	1.41505	1.16076	1.27424	0.596181	0.955766	0.612643	0.72153	1.76602	0.0164427
KRH23645.1	hypothetical protein GLYMA_13G370200 [Glycine max]	5.29	2	2	7	227	24.9831	5.05908	1.04406	1.50247	1.4311	1.32587	0.728276	0.74572	0.778741	0.750912	1.76568	0.0159193
XP_003528797.1	rhodanese-like domain-containing protein 4, chloroplastic [Glycine max]	11.71	1	6	13	444	46.4286	6.22705	1.25479	1.2158	1.24443	1.23834	0.705992	0.728969	0.669356	0.701439	1.76543	1.36674e-05
ACU14753.1	unknown [Glycine max]	17.19	1	1	2	64	6.9036	10.7114	1.26682	1.41507	1.32796	1.33662	0.707571	0.671504	0.894676	0.757917	1.76354	0.0020732
XP_003526535.1	glucose-6-phosphate isomerase 1, chloroplastic [Glycine max]	28.62	2	17	61	615	67.3915	5.73193	1.04298	1.07152	1.10194	1.07214	0.627482	0.607685	0.591469	0.608879	1.76085	2.04062e-05
ACU19087.1	unknown [Glycine max]	13.04	3	5	8	276	31.9584	8.54346	0.909337	1.27069	1.24643	1.14215	0.681787	0.565057	0.69946	0.648768	1.76049	0.0164191
ACU14093.1	unknown [Glycine max]	22.14	5	5	12	262	28.0849	8.14795	1.16368	1.46662	1.36171	1.33067	0.751772	0.731208	0.786284	0.756421	1.75917	0.00312899
AAD50376.1	ripening related protein [Glycine max]	51.32	8	9	34	152	17.6087	5.68115	1.19585	1.35455	1.20896	1.25312	0.677681	0.720789	0.738686	0.712385	1.75905	0.000558354
NP_001238306.2	uncharacterized protein LOC100306403 [Glycine max]	7.14	2	2	4	168	18.0875	8.76318	1.14362	1.26871	1.3912	1.26784	0.779654	0.701897	0.681385	0.720979	1.75851	0.00212567
XP_003525803.1	acid beta-fructofuranosidase [Glycine max]	27.44	5	21	67	645	71.7138	5.99854	1.11804	1.78251	1.23525	1.3786	0.828904	0.779381	0.751323	0.786536	1.75275	0.0452961
ACU18743.1	unknown, partial [Glycine max]	17.86	2	7	15	420	46.4114	7.76709	1.36957	1.22458	1.45068	1.34827	0.670926	0.74294	0.897098	0.770322	1.75027	0.00354006
XP_003531564.1	cytochrome b-c1 complex subunit 6 [Glycine max]	14.49	2	2	5	69	8.06593	7.66455	1.39073	1.1752	1.22169	1.26254	0.751602	0.739975	0.673046	0.721541	1.74978	0.00150206
XP_003548578.2	LOW QUALITY PROTEIN: UDP-glycosyltransferase 90A1-like [Glycine max]	5.24	2	2	2	477	53.7901	6.1001	1.33597	1.54765	1.27109	1.3849	0.752136	0.91464	0.714439	0.793738	1.74479	0.00467259
XP_014621975.1	peroxidase-like protein isoform X1 [Glycine max]	25.09	5	9	15	271	29.7202	6.29053	1.11193	1.51445	1.36294	1.32977	0.789392	0.74643	0.751245	0.762356	1.7443	0.00863476
AAD09515.1	GMFP7, partial [Glycine max]	7.25	2	2	3	138	15.4271	9.53955	1.31179	1.41907	1.38465	1.37183	0.886568	0.732818	0.743411	0.787599	1.74179	0.000576427
XP_003521569.1	NADH dehydrogenase [ubiquinone] iron-sulfur protein 5-B [Glycine max]	14.63	1	1	1	82	9.85662	8.104	1.061	1.5515	1.25767	1.29005	0.738495	0.722377	0.770277	0.743717	1.73461	0.0188608
XP_006574866.1	psbP-like protein 1, chloroplastic isoform X2 [Glycine max]	10.12	1	2	2	247	27.8915	9.17334	1.08903	1.37649	1.38867	1.28473	0.827669	0.664701	0.729734	0.740701	1.73447	0.00748114
XP_003523305.2	IAA-amino acid hydrolase ILR1-like 5 [Glycine max]	1.92	1	1	1	469	51.5755	6.55127	1.36792	1.42136	1.22753	1.33894	0.767078	0.785603	0.771155	0.774612	1.72852	0.000627874
XP_014625867.1	laccase-4 isoform X2 [Glycine max]	6.48	2	3	9	525	57.1555	8.68994	1.13434	1.11394	1.53149	1.25992	0.69929	0.733916	0.755448	0.729551	1.72698	0.0179266
P02957.3	RecName: Full=Photosystem II protein D1; Short=PSII D1 protein; AltName: Full=Photosystem II Q(B) protein; Flags: Precursor - [PSBA_SOYBN]	8.5	3	3	15	353	38.9235	5.24951	1.39113	1.21228	1.18754	1.26365	0.781041	0.761835	0.655952	0.732943	1.72408	0.00210607
NP_001238680.1	HSP20-like chaperones superfamily protein [Glycine max]	7.64	2	2	2	157	17.729	6.81494	1.2514	1.50852	1.52771	1.42921	0.763979	0.754728	0.97073	0.829812	1.72233	0.00618622
XP_003526671.1	psbP domain-containing protein 4, chloroplastic [Glycine max]	7.01	1	2	2	271	29.6313	6.80029	1.22779	1.19213	1.19845	1.20612	1.00324	0.558768	0.540458	0.700821	1.72102	0.0290793
NP_001236961.1	uncharacterized protein LOC100306063 precursor [Glycine max]	5.05	1	1	1	198	21.6099	4.88135	1.29527	1.11373	1.37986	1.26295	0.746611	0.621203	0.834129	0.733981	1.72069	0.00610897
XP_025984861.1	leucine-rich repeat extensin-like protein 4, partial [Glycine max]	6.5	3	3	14	477	52.6981	6.96143	1.56527	0.997652	1.28914	1.28402	0.714448	0.752778	0.773032	0.746753	1.71947	0.0310627
XP_003556286.1	uncharacterized protein LOC100799217 [Glycine max]	9.15	1	1	2	142	15.631	9.08545	1.10849	1.36513	1.39419	1.28927	0.726742	0.777642	0.746547	0.75031	1.71831	0.00423401
ACU15606.1	unknown [Glycine max]	21.25	2	3	5	160	17.8229	4.75439	1.46593	1.08623	1.44367	1.33194	0.763358	0.779982	0.784886	0.776076	1.71625	0.0107237
XP_003521439.1	splicing factor U2af small subunit B [Glycine max]	4.46	1	1	1	314	36.2285	9.43701	1.29234	1.21565	1.52299	1.34366	0.680914	0.8617	0.811147	0.784587	1.71257	0.00638703
KRH10971.1	hypothetical protein GLYMA_15G079600 [Glycine max]	6.11	1	1	1	180	19.7534	9.93506	1.36177	1.18105	1.19618	1.24633	0.772347	0.738497	0.672994	0.727946	1.71212	0.00132507
ACU15950.1	unknown, partial [Glycine max]	10.87	3	3	4	230	25.0739	6.55127	1.17314	1.35107	1.26302	1.26241	0.780099	0.708985	0.730562	0.739882	1.70623	0.00071
XP_014618929.1	caffeoylshikimate esterase isoform X2 [Glycine max]	2.24	1	1	1	313	35.581	6.99072	1.38001	1.51524	1.20996	1.36841	0.734868	0.924091	0.749871	0.802943	1.70424	0.00618809
ACU19185.1	unknown [Glycine max]	19.87	3	3	44	151	17.2177	10.2427	1.43623	1.29129	1.18374	1.30375	0.743622	0.680055	0.873236	0.765638	1.70283	0.00437077
XP_003532766.1	fasciclin-like arabinogalactan protein 12 [Glycine max]	19.57	2	4	9	281	29.2295	9.14404	1.25781	1.18968	1.39243	1.27998	0.701437	0.690695	0.863625	0.751919	1.70228	0.00295347
XP_006602538.1	protein argonaute 18 [Glycine max]	24.92	2	3	3	321	34.1357	9.979	1.18825	1.29401	1.40384	1.29537	0.717937	0.758736	0.806881	0.761185	1.70178	0.00136704
XP_006581757.1	UDP-glucuronate:xylan alpha-glucuronosyltransferase 1 [Glycine max]	2.35	1	1	1	639	73.5313	7.15186	1.20271	1.09862	1.29767	1.19967	0.708444	0.81356	0.596339	0.706114	1.69897	0.00439055
NP_001304616.1	heat shock protein 90-A1 [Glycine max]	25.89	9	19	59	699	80.3388	5.05908	1.37249	1.52706	1.23876	1.37944	0.825766	0.827581	0.784136	0.812494	1.69778	0.00256823
XP_003527441.1	bifunctional epoxide hydrolase 2 [Glycine max]	21.97	1	8	18	314	35.2852	5.51611	1.33161	1.3197	1.47879	1.3767	0.851274	0.787842	0.793737	0.810951	1.69764	0.00050435
XP_006606339.1	protein disulfide isomerase pTAC5, chloroplastic isoform X2 [Glycine max]	2.57	1	1	2	350	39.8577	6.32861	1.23081	1.34752	1.43871	1.33902	0.800589	0.781581	0.785416	0.789195	1.69668	0.000809988
XP_006603185.1	disease resistance protein RPM1 [Glycine max]	1.76	1	1	1	908	103.527	6.88818	1.39248	1.32806	1.17232	1.29762	0.840775	0.785604	0.672443	0.766274	1.69341	0.00292478
NP_001238439.1	probable glutathione S-transferase [Glycine max]	17.33	4	5	16	225	25.9947	5.51611	1.38942	1.14603	1.44737	1.3276	0.734557	0.750434	0.867763	0.784251	1.69283	0.00585735
XP_003542523.1	uncharacterized protein LOC100793792 [Glycine max]	3.29	1	1	4	243	25.9596	7.95752	1.2677	1.51131	1.32681	1.36861	0.824925	0.785613	0.815832	0.80879	1.69216	0.00166339
KRG97998.1	hypothetical protein GLYMA_18G043600 [Glycine max]	23.46	1	13	67	503	57.2123	5.8208	1.25158	1.4997	1.1201	1.29046	0.821825	0.784528	0.681585	0.762646	1.69208	0.0113509
XP_003522589.1	glutamate-1-semialdehyde 2,1-aminomutase, chloroplastic [Glycine max]	24.04	1	9	13	470	50.0107	6.46826	1.37508	1.31546	1.29163	1.32739	0.824711	0.820933	0.708197	0.784614	1.69178	0.000284731
CAA06027.1	NADPH:isoflavone reductase [Glycine max]	11.95	4	4	7	318	35.5685	5.46533	1.39744	1.17314	1.33717	1.30259	0.783732	0.803794	0.723355	0.770294	1.69102	0.00171561
KRH19673.1	hypothetical protein GLYMA_13G129300 [Glycine max]	8.15	2	2	3	233	25.6206	8.07471	1.28561	1.31799	1.36978	1.32446	0.797656	0.773888	0.781328	0.784291	1.68873	2.93423e-05
ACU23643.1	unknown [Glycine max]	32.4	2	10	63	321	34.9251	5.98584	1.13933	1.10734	1.18864	1.1451	0.615383	0.65427	0.765349	0.678334	1.68811	0.000777703
NP_001237907.2	uncharacterized protein LOC100500427 [Glycine max]	7.3	1	1	1	178	20.1178	6.01123	1.2559	1.1904	1.4641	1.30347	0.66995	0.745982	0.903059	0.772997	1.68625	0.00780224
CBD10948.1	unnamed protein product [Glycine max]	3.16	1	1	1	475	52.8507	6.68311	1.15349	1.36976	1.14321	1.22215	0.816947	0.767443	0.591198	0.725196	1.68527	0.00785642
NP_001240264.1	chaperone protein dnaJ [Glycine max]	30.7	2	11	23	417	46.2658	6.30322	1.33072	1.1938	1.26994	1.26482	0.771534	0.749469	0.732536	0.751179	1.68378	0.000237753
XP_006591445.1	calmodulin-binding transcription activator 4 isoform X2 [Glycine max]	0.88	1	1	1	910	102.331	5.80811	1.16606	0.920627	1.37721	1.15463	0.872189	0.544909	0.640157	0.685752	1.68375	0.0458625
XP_003537975.1	protein PLASTID TRANSCRIPTIONALLY ACTIVE 16, chloroplastic [Glycine max]	12.6	1	6	8	516	55.5097	8.646	1.27966	1.31185	1.25102	1.28084	0.782459	0.790237	0.710094	0.76093	1.68326	7.38906e-05
XP_003554590.1	DEAD-box ATP-dependent RNA helicase 3, chloroplastic [Glycine max]	4.02	3	3	3	771	84.1339	7.57666	1.33647	1.30307	1.36243	1.33399	0.866883	0.797123	0.715781	0.793262	1.68165	0.000323725
NP_001357951.1	beta-galactosidase 8 precursor [Glycine max]	5.85	2	5	8	838	91.1899	7.02002	1.21095	1.38007	1.41944	1.33682	0.69673	0.937672	0.751886	0.79543	1.68063	0.00504576
XP_006574730.1	salicylic acid-binding protein 2 isoform X2 [Glycine max]	11.93	3	3	4	243	27.282	8.47021	1.40606	1.28368	1.3132	1.33431	0.760502	0.841442	0.781523	0.794489	1.67946	0.000256454
CBD34980.1	unnamed protein product [Glycine max]	21.64	4	7	29	342	37.8135	6.80029	1.25595	1.43661	1.26983	1.3208	0.796495	0.780401	0.782906	0.786601	1.67912	0.00078539
ACU14676.1	unknown [Glycine max]	38.92	2	8	28	167	18.4344	7.09326	1.54107	1.28136	1.58386	1.46876	0.867835	0.939179	0.820047	0.875687	1.67727	0.00414867
XP_003548232.1	carboxylesterase 1 [Glycine max]	20.13	5	5	9	318	35.206	5.68115	1.32456	1.3747	1.40575	1.36833	0.800597	0.800086	0.847022	0.815901	1.67708	4.06809e-05
XP_014622898.1	cationic peroxidase 2 [Glycine max]	20	1	8	19	325	34.8447	7.89893	1.44902	1.01952	1.31134	1.25996	0.780391	0.738793	0.73496	0.751381	1.67686	0.01626
CBD06084.1	unnamed protein product [Glycine max]	6.87	3	3	5	451	49.8153	5.21143	1.58447	1.15944	1.26838	1.33743	0.799108	0.868934	0.725219	0.797754	1.6765	0.0157843
XP_006600276.1	probable galacturonosyltransferase 4 [Glycine max]	1.21	1	1	1	661	75.7139	8.60205	1.40581	1.41046	1.20332	1.33986	0.850852	0.869162	0.681805	0.800606	1.67356	0.00400814
KRH01685.1	hypothetical protein GLYMA_18G292600 [Glycine max]	17.03	2	2	2	229	24.8585	8.36768	1.05312	1.38602	1.30808	1.24907	0.752666	0.645965	0.842423	0.747018	1.67208	0.0121719
KRH49128.1	hypothetical protein GLYMA_07G134100 [Glycine max]	1.26	1	1	1	557	62.0042	9.90576	1.03638	1.21245	1.25853	1.16912	0.729303	0.668721	0.700378	0.699467	1.67145	0.0025569
XP_014619510.1	uncharacterized protein LOC100781521 isoform X3 [Glycine max]	7.98	1	7	20	852	95.3355	6.53662	1.25708	1.2937	1.31147	1.28741	0.792626	0.786717	0.731427	0.770257	1.67141	3.34244e-05
ACU24585.1	unknown [Glycine max]	13.7	1	5	23	343	37.9485	6.26514	1.55415	1.15359	1.31894	1.34223	0.823285	0.802016	0.784359	0.80322	1.67106	0.00990737
XP_003522150.1	laccase-4 [Glycine max]	3.59	1	2	7	557	61.1119	8.93896	1.01442	1.28542	1.37505	1.22496	0.705148	0.698245	0.801361	0.734918	1.6668	0.0124338
XP_003531073.1	berberine bridge enzyme-like 13 [Glycine max]	16.83	6	10	22	523	58.3517	9.5542	1.28649	1.4475	1.20294	1.31231	0.78552	0.800527	0.778109	0.788052	1.66525	0.0018976
KRH46745.1	hypothetical protein GLYMA_08G354200 [Glycine max]	19.49	3	3	3	118	13.6159	9.42236	1.17445	1.27345	1.43765	1.29518	0.700812	0.788942	0.846309	0.778688	1.66329	0.00414649
XP_014620771.1	chaperone protein ClpB3, chloroplastic isoform X2 [Glycine max]	18.69	1	17	24	888	100.178	5.88428	1.26461	1.32709	1.24231	1.278	0.765047	0.810051	0.732941	0.769346	1.66115	0.000113916
KRH45328.1	hypothetical protein GLYMA_08G264900 [Glycine max]	1.64	1	1	2	670	75.1747	6.39209	1.32008	1.23582	1.23327	1.26306	1.00806	0.676727	0.601339	0.762044	1.65746	0.0173936
XP_006590611.1	myb-like protein X [Glycine max]	7.84	3	3	4	485	55.0117	4.7417	1.13477	1.07094	1.25332	1.15301	0.707052	0.666698	0.721394	0.698381	1.65097	0.0012423
Q2PMQ5.1	RecName: Full=Cytochrome b6 - [CYB6_SOYBN]	11.63	2	2	6	215	24.1305	8.76318	1.2423	1.23671	1.25366	1.24422	0.882015	0.666377	0.713497	0.753963	1.65025	0.00171806
KRH41967.1	hypothetical protein GLYMA_08G061200 [Glycine max]	35.61	2	6	23	205	21.747	6.53662	1.18915	1.23946	1.4449	1.29117	0.725402	0.729836	0.892673	0.782637	1.64977	0.00601838
KRH40380.1	hypothetical protein GLYMA_09G255100 [Glycine max]	5.29	1	1	1	170	19.6613	7.13721	0.959133	1.33293	1.35901	1.21702	0.734636	0.715659	0.763877	0.738057	1.64896	0.0210832
KRH74919.1	hypothetical protein GLYMA_01G052200 [Glycine max]	5.98	1	1	2	117	13.6873	9.49561	1.31153	1.15821	1.43164	1.30046	0.747788	0.793339	0.826724	0.789284	1.64765	0.00342973
ACU13418.1	unknown, partial [Glycine max]	14.85	3	3	7	202	21.9352	8.01611	1.01418	1.19671	1.36113	1.19067	0.706369	0.72604	0.735838	0.722749	1.64742	0.00964328
NP_001344302.1	HSP70 family protein [Glycine max]	4.9	3	3	4	571	62.0049	5.68115	1.41292	1.66547	1.11957	1.39932	0.816483	0.948542	0.783317	0.849448	1.64733	0.0293707
CAZ78250.1	unnamed protein product [Glycine max]	33.64	2	7	24	110	12.4422	11.312	1.28181	1.0646	1.29091	1.21244	0.822573	0.608544	0.780065	0.737061	1.64497	0.00855897
XP_003538054.1	beta-galactosidase 8 [Glycine max]	6.82	1	6	9	836	91.1292	7.28369	1.2962	1.29453	1.26532	1.28535	0.796845	0.773551	0.775119	0.781838	1.64401	2.29117e-06
KRG94880.1	hypothetical protein GLYMA_19G115400 [Glycine max]	6.03	1	1	1	199	22.1477	9.43701	1.19767	1.13559	1.41668	1.24998	0.79868	0.714203	0.768893	0.760592	1.64343	0.00528315
XP_003544554.1	probable galactinol--sucrose galactosyltransferase 1 [Glycine max]	4.5	3	3	4	755	83.1365	6.13818	1.24899	1.48152	1.25672	1.32908	0.76524	0.87072	0.793849	0.809936	1.64096	0.00325901
BBN60789.1	UDP glucuronic acid:soyasapogenol glucuronosyltransferase [Glycine max]	3.29	3	3	3	699	79.5209	8.57275	1.51185	1.15651	1.12406	1.26414	0.768653	0.790604	0.751867	0.770375	1.64094	0.0166889
Q2PMT9.1	RecName: Full=Photosystem II CP43 reaction center protein; AltName: Full=PSII 43 kDa protein; AltName: Full=Protein CP-43; Flags: Precursor - [PSBC_SOYBN]	19.87	6	6	20	473	51.8868	7.21045	1.34876	1.28825	1.1789	1.27197	0.751349	0.77464	0.800666	0.775552	1.64009	0.000657856
KRH30554.1	hypothetical protein GLYMA_11G192500 [Glycine max]	22.22	5	5	8	198	22.1982	9.89111	1.29086	1.37423	1.34368	1.33626	0.795281	0.778002	0.873415	0.815566	1.63844	0.000166686
BAH88940.1	ribosomal protein L16, partial (chloroplast) [Glycine max]	11.86	1	1	2	118	13.151	10.9604	1.20791	1.27097	1.20803	1.22897	0.710143	0.72512	0.815884	0.750382	1.63779	0.00025696
XP_025983463.1	putative high mobility group protein B1 protein isoform X1 [Glycine max]	17.5	2	3	7	160	17.5043	9.80322	1.16966	1.1178	1.39279	1.22675	0.748934	0.679085	0.819354	0.749124	1.63758	0.00696239
5T95	B Chain B, Prephenate dehydrogenase 1	12.92	1	3	3	271	30.5943	6.52197	1.10774	1.37229	1.26721	1.24908	0.77115	0.701193	0.817514	0.763286	1.63645	0.00444261
XP_003531499.1	serine/arginine-rich splicing factor SR45 [Glycine max]	7.35	2	3	4	422	46.9363	12.3374	1.169	1.20837	1.37158	1.24965	0.7233	0.713999	0.856425	0.764574	1.63444	0.00327877
NP_001344511.1	protein IQ-DOMAIN 26 [Glycine max]	1.88	1	1	1	532	59.519	10.8433	0.984784	1.25967	1.12912	1.12452	0.645479	0.671765	0.750372	0.689205	1.63162	0.00699846
XP_006589453.1	tetratricopeptide repeat domain-containing protein PYG7, chloroplastic isoform X3 [Glycine max]	9.56	3	3	3	251	28.0237	6.87354	1.24451	1.20457	1.30086	1.24998	0.729025	0.754134	0.818894	0.767351	1.62895	0.000237507
ACU22701.1	unknown [Glycine max]	5.75	2	2	2	261	28.7061	9.61279	1.21438	1.25634	1.23408	1.23493	0.823397	0.696621	0.756462	0.758826	1.62743	0.000247513
AAB03540.1	histone H3, partial [Glycine max]	21.26	1	4	13	127	14.3489	10.7261	1.43081	1.1208	1.24381	1.26514	0.647459	0.83691	0.848312	0.77756	1.62706	0.0118313
ACU15453.1	unknown [Glycine max]	23.87	5	5	10	222	25.34	5.021	1.09492	1.29224	1.24318	1.21011	0.677909	0.785976	0.770503	0.744796	1.62476	0.00241789
XP_014619915.1	photosystem II stability/assembly factor HCF136, chloroplastic [Glycine max]	13.74	2	5	11	393	43.281	7.40088	1.14059	1.64442	1.17728	1.32076	0.900659	0.852773	0.686323	0.813252	1.62405	0.0438949
XP_003539169.1	glycine cleavage system H protein, mitochondrial [Glycine max]	32.73	3	4	20	165	17.8508	5.19873	1.17794	1.3818	1.36534	1.30836	0.821812	0.746552	0.855184	0.807849	1.61956	0.00235086
XP_014628194.1	60S ribosomal protein L36-3 [Glycine max]	34.55	1	6	22	110	12.3591	11.312	1.30686	1.01495	1.36485	1.22888	0.689004	0.770306	0.81919	0.7595	1.61802	0.014962
XP_006605889.1	glycine-rich RNA-binding protein RZ1C isoform X2 [Glycine max]	4.31	1	1	1	255	28.2182	9.39307	1.27073	1.23231	1.2088	1.23728	0.655944	0.798608	0.84411	0.766221	1.61478	0.00137618
Q2PMU2.1	RecName: Full=Photosystem I P700 chlorophyll a apoprotein A2; AltName: Full=PSI-B; AltName: Full=PsaB - [PSAB_SOYBN]	5.18	3	3	12	734	82.3658	7.31299	1.18475	1.31865	1.17089	1.22476	0.772803	0.702612	0.801357	0.758924	1.61381	0.00110246
CBD08128.1	unnamed protein product [Glycine max]	2.99	1	1	1	335	37.2737	8.51416	1.19033	1.52952	1.06018	1.26001	0.813811	0.802884	0.725706	0.7808	1.61374	0.0283023
XP_003529407.1	uncharacterized protein At4g06744 [Glycine max]	11.36	3	5	13	449	49.8456	8.79248	1.11611	1.26282	1.28578	1.22157	0.730805	0.741289	0.80161	0.757901	1.61178	0.00128801
XP_006592527.1	NAD(P)H dehydrogenase (quinone) FQR1 [Glycine max]	8.87	1	2	4	203	21.827	5.56689	1.39889	1.19681	1.32775	1.30782	0.844654	0.755484	0.836971	0.81237	1.60988	0.00165628
NP_001235760.1	uncharacterized protein LOC100306488 [Glycine max]	19.38	3	3	4	129	14.81	9.37842	1.16785	1.0519	1.51559	1.24512	0.809215	0.693848	0.819084	0.774049	1.60857	0.0314164
ACU19656.1	unknown [Glycine max]	17.25	4	5	9	313	33.9856	9.02686	1.23079	1.26618	1.28767	1.26155	0.799352	0.769001	0.784462	0.784272	1.60856	1.41596e-05
KRH69726.1	hypothetical protein GLYMA_02G044700 [Glycine max]	2.86	1	1	1	280	31.0534	9.20264	1.10153	1.25289	1.26595	1.20679	0.74453	0.812593	0.695546	0.75089	1.60715	0.00190459
KRH05775.1	hypothetical protein GLYMA_17G247800 [Glycine max]	2.21	1	1	1	633	70.4229	7.53271	1.03272	1.1715	1.0946	1.09961	0.622282	0.545723	0.887	0.685002	1.60526	0.0201505
KRH46468.1	hypothetical protein GLYMA_08G335500 [Glycine max]	4.15	1	1	1	193	21.7972	9.56885	1.25836	1.27569	1.4127	1.31559	0.860226	0.811916	0.787088	0.819743	1.60487	0.000744495
XP_003545743.1	heat shock 70 kDa protein, mitochondrial [Glycine max]	31.16	6	27	96	674	72.4256	5.99854	1.33167	1.31654	1.33681	1.32834	0.871058	0.831534	0.783198	0.828597	1.60312	4.39994e-05
ACU23943.1	unknown [Glycine max]	27.64	8	8	21	322	36.1057	7.44482	1.05629	1.48143	1.29651	1.27808	0.793959	0.752158	0.848529	0.798216	1.60117	0.0190637
ACU21221.1	unknown [Glycine max]	27.56	1	11	25	410	45.6425	6.354	1.3682	1.13208	1.282	1.26076	0.754788	0.835749	0.772276	0.787604	1.60076	0.00295603
NP_001239884.1	uncharacterized protein LOC100784431 [Glycine max]	4.73	1	1	5	148	15.5929	10.6675	1.41561	1.14352	1.34204	1.30039	0.743513	0.669859	1.02543	0.812935	1.59962	0.0227771
XP_006573815.1	magnesium-chelatase subunit ChlD, chloroplastic isoform X2 [Glycine max]	2.93	2	2	2	615	67.5462	5.66846	1.27127	1.29139	1.21448	1.25905	0.811159	0.870745	0.679387	0.787097	1.59961	0.00150734
XP_003539359.1	PI-PLC X domain-containing protein At5g67130 [Glycine max]	13.37	3	4	15	419	45.8282	7.84033	1.19003	1.25005	1.26612	1.2354	0.768044	0.762369	0.787128	0.772514	1.59919	4.50076e-05
CBA12710.1	unnamed protein product [Glycine max]	6.19	1	1	1	194	20.4061	9.14404	1.35002	0.955342	1.16563	1.157	0.778789	0.6238	0.76811	0.723566	1.59902	0.0253135
KRH68138.1	hypothetical protein GLYMA_03G211000 [Glycine max]	30.24	1	10	40	205	23.9172	11.3853	1.13234	1.02018	1.24041	1.13097	0.632705	0.675843	0.820317	0.709622	1.59377	0.00778968
CBC72108.1	unnamed protein product [Glycine max]	6.67	1	2	4	315	36.0883	5.61768	1.29185	1.35831	1.27109	1.30708	0.840061	0.85952	0.761443	0.820342	1.59334	0.000258811
KRH27381.1	hypothetical protein GLYMA_12G232000 [Glycine max]	26.47	12	13	44	510	55.7033	5.21143	1.25472	1.33872	1.254	1.28248	0.817385	0.854289	0.746134	0.805936	1.59129	0.000357145
KRH03027.1	hypothetical protein GLYMA_17G072300 [Glycine max]	9.93	2	2	3	272	30.4247	9.01221	1.16237	1.20431	1.27829	1.21499	0.774184	0.768081	0.748909	0.763725	1.59087	0.000202514
KRH44158.1	hypothetical protein GLYMA_08G193800 [Glycine max]	12.59	2	2	3	135	15.2382	9.27588	1.21041	1.21954	1.36546	1.26514	0.823078	0.803165	0.759558	0.795267	1.59084	0.000934818
XP_006578620.1	BURP domain-containing protein 9 [Glycine max]	3.62	2	2	2	553	62.3827	7.56201	1.34012	1.13384	1.15222	1.20872	0.679548	0.795408	0.805347	0.760101	1.59022	0.00438384
XP_003551755.1	UDP-glycosyltransferase 83A1 [Glycine max]	3.14	1	1	1	446	50.2795	6.02393	1.09597	1.17927	1.11421	1.12982	0.830273	0.648756	0.652862	0.71063	1.58988	0.00296786
AAB94504.1	ribosomal protein L22, partial [Glycine max]	21.95	4	4	11	164	18.0045	9.90576	1.169	1.30926	1.39101	1.28976	0.817304	0.804463	0.812423	0.811397	1.58955	0.00180919
ACU14088.1	unknown [Glycine max]	29.07	6	6	19	227	24.1432	8.36768	1.17173	1.30463	1.34725	1.27454	0.762907	0.800913	0.842039	0.801953	1.58929	0.00120106
NP_001304610.1	glutathione S-transferase TCHQD-like [Glycine max]	2.62	1	1	1	267	31.4705	9.24658	1.19916	1.45675	1.40466	1.35352	0.912468	0.859756	0.785607	0.85261	1.5875	0.00447906
XP_003521134.1	remorin [Glycine max]	37	3	12	31	200	22.0208	6.82959	1.1574	1.26726	1.31779	1.24749	0.753194	0.797503	0.807542	0.78608	1.58697	0.000778375
NP_001238117.2	dirigent domain-containing protein precursor [Glycine max]	25.67	1	3	11	187	20.5571	5.38916	1.04678	1.20062	1.278	1.17514	0.742338	0.715511	0.765142	0.740997	1.58588	0.00333926
XP_006580552.1	probable polygalacturonase isoform X2 [Glycine max]	10.66	3	3	6	469	51.3015	5.12256	1.25435	1.26493	1.28513	1.26814	0.819294	0.79313	0.790897	0.801107	1.58298	3.40125e-06
KRH77413.1	hypothetical protein GLYMA_01G212000 [Glycine max]	13.93	2	2	2	201	22.0973	5.89697	1.13916	1.34324	1.15036	1.21092	0.917566	0.722942	0.656421	0.765643	1.58158	0.0122527
CBD11579.1	unnamed protein product [Glycine max]	4.89	3	3	5	736	78.4617	7.59131	1.12293	1.18698	1.24418	1.1847	0.756832	0.674384	0.816247	0.749155	1.58138	0.00128538
KRH76468.1	hypothetical protein GLYMA_01G154200 [Glycine max]	7.84	1	1	1	102	10.7189	11.8247	1.33069	1.38303	1.26093	1.32488	0.895712	0.803212	0.815776	0.838233	1.58057	0.000440978
KRH67626.1	hypothetical protein GLYMA_03G176800 [Glycine max]	3.53	1	1	1	255	27.5304	8.11865	1.40691	1.23551	1.25296	1.29846	0.785796	0.857354	0.822117	0.821756	1.58011	0.00121385
NP_001236143.1	uncharacterized protein LOC100499794 [Glycine max]	17.67	1	3	7	232	24.7543	9.84717	1.27556	1.27159	1.23183	1.25966	0.791983	0.836922	0.764062	0.797656	1.5792	5.37595e-05
XP_003556346.1	heterogeneous nuclear ribonucleoprotein 1 [Glycine max]	10.5	1	5	10	476	47.9602	7.13721	0.966783	1.20803	1.18837	1.12106	0.684095	0.814021	0.631731	0.709949	1.57908	0.0121271
XP_003541616.1	NADPH--cytochrome P450 reductase [Glycine max]	7.64	1	5	6	707	78.3112	5.64307	1.35925	1.26539	1.2655	1.29671	0.789701	0.902921	0.773507	0.822043	1.57743	0.000760274
ACU17850.1	unknown [Glycine max]	3.03	1	1	1	231	25.0287	7.12256	1.31606	1.30721	1.22816	1.28381	0.770975	0.903423	0.769984	0.814794	1.57562	0.000861204
XP_003554652.1	probable histone H2A.5 [Glycine max]	11.11	2	2	5	144	15.4537	10.7114	1.4394	1.11733	1.28092	1.27922	0.74634	0.643984	1.04917	0.813166	1.57313	0.0382567
XP_003520909.1	uncharacterized protein LOC100794766 isoform X1 [Glycine max]	31.34	3	8	27	335	37.1658	4.66553	0.993991	1.37899	1.47125	1.28141	0.794581	0.823292	0.827418	0.815097	1.5721	0.033453
XP_003519470.1	abscisic-aldehyde oxidase [Glycine max]	4.02	4	6	6	1367	149.704	6.65381	1.17004	1.47694	1.2259	1.29096	0.817653	0.836341	0.810662	0.821552	1.57137	0.00772096
KRH33957.1	hypothetical protein GLYMA_10G155400 [Glycine max]	5.94	2	2	4	421	44.87	5.97314	1.25062	1.39098	1.13715	1.25958	0.803883	0.776377	0.825885	0.802048	1.57046	0.00361619
KRG97341.1	hypothetical protein GLYMA_18G001800 [Glycine max]	3.54	2	2	2	565	61.7224	5.36377	1.30178	1.14984	1.20636	1.21933	0.825108	0.767149	0.737106	0.776454	1.57038	0.000990794
XP_003542517.1	glucan 1,3-beta-glucosidase A [Glycine max]	4.74	3	3	4	506	56.9787	7.95752	1.31217	1.54948	1.13127	1.33097	0.927543	0.897932	0.720896	0.84879	1.56808	0.0245771
XP_003522956.1	50S ribosomal protein L27, chloroplastic [Glycine max]	9.42	1	2	3	191	20.8399	10.2866	1.29032	1.22845	1.25691	1.25856	0.803812	0.77497	0.829605	0.802796	1.56773	4.41603e-05
RCW19110.1	hypothetical protein GLYMA_13G275800 [Glycine max]	5.41	3	3	6	518	57.6997	9.87646	1.23935	1.35753	1.20159	1.26615	0.957584	0.705846	0.760129	0.807853	1.56731	0.00695359
XP_003524761.1	cyclic dof factor 3 [Glycine max]	2.11	1	1	1	473	52.1233	6.82959	1.2973	0.914396	1.36878	1.19349	0.785071	0.677955	0.821534	0.76152	1.56725	0.0428716
XP_003517219.1	isoflavone reductase homolog TP7 [Glycine max]	10.1	1	3	7	307	33.7478	6.3667	1.45373	1.08068	1.36976	1.30139	0.78097	0.888886	0.82177	0.830542	1.56692	0.0159353
XP_003521800.1	mitochondrial adenine nucleotide transporter ADNT1 [Glycine max]	7.25	1	3	5	345	37.4488	9.5542	1.2701	1.25716	1.23244	1.25323	0.791546	0.822192	0.790771	0.801503	1.5636	7.50837e-06
XP_003528806.1	ribonuclease 2 [Glycine max]	2.59	1	1	1	270	30.1185	7.48877	1.26641	1.03477	1.33425	1.21181	0.673912	0.646129	1.00541	0.775152	1.56332	0.0409297
NP_001242755.1	alpha carbonic anhydrase 1-like precursor [Glycine max]	17.44	4	4	6	281	31.6242	8.66064	0.933208	1.20667	1.11868	1.08619	0.649917	0.586613	0.849717	0.695416	1.56192	0.0259028
XP_003519173.1	phospho-2-dehydro-3-deoxyheptonate aldolase 1, chloroplastic [Glycine max]	18.61	2	8	22	532	58.9731	8.33838	1.18396	1.13346	1.20185	1.17309	0.72669	0.779296	0.747446	0.751144	1.56174	7.88513e-05
XP_014629519.1	peroxygenase 2 [Glycine max]	27.92	5	6	17	240	27.1507	7.59131	1.1429	1.19352	1.25112	1.19585	0.726654	0.751598	0.823805	0.767352	1.55841	0.000556023
NP_001241471.1	uncharacterized protein LOC100782305 [Glycine max]	15.04	2	2	6	133	14.8998	9.53955	1.17748	1.2849	1.33512	1.26583	0.786174	0.798538	0.852942	0.812551	1.55785	0.00087333
XP_003524810.1	ATP-dependent zinc metalloprotease FTSH 2, chloroplastic isoform X2 [Glycine max]	17.27	1	11	22	695	74.7698	5.73193	1.33507	1.20424	1.37495	1.30475	0.965458	0.799615	0.747763	0.837612	1.55771	0.00500523
XP_003535303.1	protein ABC transporter 1, mitochondrial [Glycine max]	2.78	2	2	2	611	66.6694	6.68311	1.23908	1.20876	1.1466	1.19815	0.75943	0.756518	0.795638	0.770529	1.55497	0.000140467
ACU15817.1	unknown [Glycine max]	4.92	1	1	2	244	27.0073	4.85596	1.19849	1.31759	1.237	1.25103	0.811573	0.820274	0.784565	0.805471	1.55316	0.00026405
XP_003529397.1	ferredoxin--nitrite reductase, chloroplastic isoform X2 [Glycine max]	23.13	3	13	36	588	65.8366	6.90283	1.08241	1.41342	1.14073	1.21219	0.831741	0.710358	0.799357	0.780485	1.55312	0.0163062
XP_003524830.1	protein SLOW GREEN 1, chloroplastic [Glycine max]	6.6	1	2	5	288	32.0005	5.36377	1.3941	1.27997	1.2395	1.30453	0.949513	0.79573	0.774646	0.839963	1.55308	0.00296573
XP_006592209.1	uncharacterized protein LOC100306502 [Glycine max]	20	1	1	7	55	6.51955	10.4478	1.01161	1.23382	1.41529	1.22024	0.746449	0.72531	0.886643	0.786134	1.5522	0.0269812
XP_003550209.1	NADP-dependent glyceraldehyde-3-phosphate dehydrogenase [Glycine max]	18.15	2	7	17	496	53.1604	7.60596	1.42833	1.42942	1.11016	1.32264	0.926199	0.79872	0.83373	0.852883	1.55078	0.0141106
NP_001237935.1	seed maturation protein PM22 [Glycine max]	5.26	1	1	1	152	16.6777	5.36377	1.21595	1.12731	1.32491	1.22272	0.741218	0.749766	0.87491	0.788631	1.55044	0.00374508
CBD35095.1	unnamed protein product [Glycine max]	10.95	1	1	3	137	15.7547	10.6382	1.35353	1.25407	1.37306	1.32689	0.811157	0.731861	1.0249	0.855972	1.55015	0.00770808
NP_001237810.1	putative 50S ribosomal protein L17 [Glycine max]	13.84	3	3	7	159	18.2316	10.6235	1.23612	1.1896	1.18046	1.20206	0.7697	0.725047	0.834905	0.776551	1.54795	0.000301496
NP_001347285.1	elongation factor G-2, chloroplastic [Glycine max]	13.08	2	7	12	780	86.0288	5.59229	1.36967	1.52035	1.22142	1.37048	0.968037	0.880458	0.808129	0.885541	1.54762	0.00774203
XP_003532115.1	spermidine hydroxycinnamoyl transferase [Glycine max]	7.3	1	3	3	452	50.6241	7.86963	1.3474	1.29429	1.17528	1.27232	0.994385	0.696506	0.775797	0.822229	1.5474	0.0118037
KRG93332.1	hypothetical protein GLYMA_19G009700 [Glycine max]	19.55	8	8	26	445	48.701	5.19873	1.17453	1.30703	1.22055	1.23404	0.81191	0.798774	0.782822	0.797835	1.54673	0.00039146
KRH47039.1	hypothetical protein GLYMA_07G005200 [Glycine max]	2.95	1	1	1	441	49.4701	6.99072	1.57211	1.21302	1.06204	1.28239	0.93638	0.735085	0.816035	0.829167	1.5466	0.0490858
XP_014631937.1	ribonuclease P protein subunit p25-like protein isoform X2 [Glycine max]	4.58	1	1	3	240	26.8257	10.1987	1.11055	1.22278	1.40749	1.24694	0.795053	0.812688	0.811272	0.806338	1.54642	0.00708562
XP_006605535.1	glucosidase 2 subunit beta [Glycine max]	29.51	6	18	47	637	72.4314	4.71631	1.10948	1.13217	1.35395	1.19853	0.717982	0.708886	0.898542	0.775137	1.54622	0.0130928
ABI34689.1	bZIP transcription factor bZIP79, partial [Glycine max]	2.81	1	1	2	320	37.4339	8.23584	1.47116	1.18574	1.23142	1.29611	0.791249	0.916638	0.810101	0.839329	1.54422	0.00916043
AAD28640.2	geranylgeranyl hydrogenase [Glycine max]	16.45	6	6	10	462	51.2955	9.02686	1.26936	1.23948	1.19093	1.23326	0.767582	0.847081	0.784324	0.799663	1.54222	0.000200364
XP_003534418.1	protein EXORDIUM-like 3 [Glycine max]	6.03	2	2	5	348	38.4272	8.52881	1.1323	1.18466	1.29003	1.20233	0.757262	0.748416	0.835169	0.780282	1.54089	0.00144184
ADX66343.1	pathogenesis-related protein [Glycine max]	9.57	1	2	7	188	20.8707	9.0415	1.42248	1.01854	1.32173	1.25425	0.806869	0.838879	0.797121	0.81429	1.5403	0.0226593
NP_001240970.1	uncharacterized protein LOC100812682 [Glycine max]	17.93	2	4	10	290	32.4114	5.59229	1.21644	1.20804	1.39709	1.27386	0.874739	0.740984	0.86753	0.827751	1.53894	0.00409183
ACU23829.1	unknown [Glycine max]	40.94	11	11	326	254	29.1008	8.63135	1.18744	1.2632	1.15185	1.20083	0.753374	0.674053	0.913786	0.780405	1.53873	0.00567249
RCW18768.1	hypothetical protein GLYMA_20G208000 [Glycine max]	0.9	1	1	1	886	98.3427	5.49072	1.16673	1.2863	1.1768	1.20994	0.71682	0.836575	0.805684	0.786359	1.53866	0.00128023
1AVX	B Chain B, Complex Porcine Pancreatic TrypsinSOYBEAN TRYPSIN Inhibitor, Tetragonal Crystal Form	26.55	5	5	34	177	19.6248	4.75439	1.24779	1.51919	1.26574	1.34424	0.776429	0.956174	0.888863	0.873822	1.53835	0.00997975
XP_014629892.1	AT-hook motif nuclear-localized protein 10 [Glycine max]	6.16	1	2	2	357	36.7905	10.4038	1.0775	1.48812	1.17292	1.24618	0.891047	0.834178	0.705564	0.810263	1.53799	0.0324842
XP_006572828.1	uncharacterized protein LOC100500328 isoform X1 [Glycine max]	21.23	3	3	8	212	23.5828	10.0669	1.09981	1.2779	1.4524	1.2767	0.872495	0.773321	0.848502	0.831439	1.53553	0.0137227
XP_006592660.1	MACPF domain-containing protein At4g24290 [Glycine max]	1.49	1	1	1	605	67.8082	8.99756	1.54272	1.17208	1.22193	1.31224	0.982358	0.733667	0.848346	0.85479	1.53516	0.0285805
ACU20089.1	unknown [Glycine max]	6.85	1	2	2	438	49.4768	5.75732	1.09468	1.39894	1.37424	1.28929	0.89611	0.815831	0.809092	0.840344	1.53424	0.0114799
KRH51340.1	hypothetical protein GLYMA_06G001100 [Glycine max]	1.21	1	1	1	746	83.2647	5.89697	1.46057	1.07461	1.29168	1.27562	0.961947	0.701025	0.832761	0.831911	1.53336	0.0301205
XP_006604788.1	protein SUPPRESSOR OF QUENCHING 1, chloroplastic [Glycine max]	5.25	5	5	5	1067	116.536	5.77002	1.21051	1.37002	1.16113	1.24722	0.815154	0.839721	0.786009	0.813628	1.53291	0.00261201
NP_001356247.1	Rieske (2Fe-2S) domain-containing protein [Glycine max]	24.81	5	5	8	270	29.5844	6.0874	1.12409	1.29674	1.31853	1.24645	0.795155	0.810557	0.834592	0.813435	1.53233	0.00228722
CBC43251.1	unnamed protein product [Glycine max]	18.71	5	6	11	342	37.2929	5.70654	1.16608	1.24697	1.16764	1.19356	0.847162	0.688952	0.801337	0.77915	1.53188	0.00155648
XP_003546808.1	proteasome subunit alpha type-2-A [Glycine max]	48.51	1	10	38	235	25.5802	5.68115	0.951392	1.12931	1.16572	1.08214	0.736154	0.608017	0.776829	0.707	1.53061	0.0108814
NP_001235579.1	uncharacterized protein LOC100500267 precursor [Glycine max]	13.56	3	3	15	236	26.7149	9.01221	1.21075	1.16052	1.24873	1.20666	0.785064	0.688752	0.891528	0.788448	1.53043	0.00281557
NP_001304568.2	cytochrome P450 84A1-like [Glycine max]	6.91	2	3	3	521	58.7921	6.87354	1.07699	0.950955	0.955142	0.994363	0.624708	0.716148	0.608696	0.64985	1.53014	0.00292702
XP_006588792.1	heavy metal-associated isoprenylated plant protein 3 [Glycine max]	5.9	1	2	3	322	36.0393	8.1333	1.19164	1.34158	1.20545	1.24622	0.834601	0.806357	0.803774	0.814911	1.52927	0.000908446
KRH53985.1	hypothetical protein GLYMA_06G158900 [Glycine max]	8.05	1	2	3	174	20.8248	5.52881	1.31744	1.06923	1.31286	1.23317	0.712479	0.81293	0.894992	0.806801	1.52848	0.0119397
XP_003527947.1	uncharacterized protein LOC100791865 [Glycine max]	5.81	4	4	7	723	79.8806	6.66846	1.18241	1.46362	1.09782	1.24795	0.813206	0.8076	0.837136	0.819314	1.52316	0.018087
KRH37766.1	hypothetical protein GLYMA_09G087900 [Glycine max]	4.19	4	4	4	836	95.3087	6.32861	1.35505	1.0183	1.01323	1.12886	0.719964	0.759686	0.745122	0.741591	1.52221	0.0271249
XP_003536433.1	eukaryotic translation initiation factor 5B [Glycine max]	5.13	2	7	11	1344	146.982	5.30029	1.17981	1.13222	1.26649	1.19284	0.761338	0.652812	0.943258	0.785803	1.51799	0.0120832
XP_003522341.1	50S ribosomal protein L3, chloroplastic [Glycine max]	27.38	5	5	15	263	28.8305	10.4478	1.16932	1.31717	1.26959	1.25203	0.87143	0.809372	0.797453	0.826085	1.51562	0.000982369
XP_003525248.1	cysteine-rich repeat secretory protein 12-like [Glycine max]	5.92	2	2	5	287	30.76	5.46533	1.19359	1.08189	1.42433	1.23327	0.776201	0.7693	0.898714	0.814738	1.5137	0.0185948
CAY34139.1	unnamed protein product [Glycine max]	23.83	2	9	32	407	44.3239	8.30908	1.29	1.31711	1.16924	1.25878	0.844276	0.852687	0.797956	0.83164	1.51361	0.000919348
NP_001241269.1	uncharacterized protein LOC100807101 [Glycine max]	13.57	4	4	7	339	37.1667	8.1626	1.24251	1.31178	1.21576	1.25668	0.831277	0.871451	0.788257	0.830328	1.51348	0.000336235
KRH27251.2	LOW QUALITY PROTEIN: hypothetical protein GLYMA_12G224800 [Glycine max]	15.43	4	11	14	622	70.1162	9.11475	1.22576	1.05778	1.28607	1.18987	0.752127	0.783549	0.82324	0.786305	1.51324	0.00481015
XP_006594773.1	uncharacterized protein LOC100811845 [Glycine max]	22.53	2	4	13	182	19.5552	8.93896	1.1311	1.29992	1.20476	1.21193	0.764438	0.787312	0.852569	0.801439	1.51219	0.00178757
XP_003519216.1	sucrose transport protein SUC4 [Glycine max]	3.56	1	1	2	505	54.1313	8.80713	0.972349	1.38141	1.01202	1.12193	0.73963	0.728286	0.758932	0.742283	1.51145	0.0437659
XP_006579720.1	calcium sensing receptor, chloroplastic isoform X2 [Glycine max]	14.91	2	4	8	389	40.902	9.36377	1.21026	1.22239	1.20917	1.21394	0.77308	0.761703	0.875777	0.80352	1.51078	0.000357237
XP_006582059.1	vacuolar protein sorting-associated protein 24 homolog 1 isoform X2 [Glycine max]	3.59	1	1	1	223	25.172	5.2749	1.03201	1.35404	1.19469	1.19358	0.76863	0.802056	0.799898	0.790195	1.51048	0.0125446
NP_001241116.1	uncharacterized protein LOC100813474 [Glycine max]	16.29	1	5	14	313	34.5591	5.12256	1.2738	1.31259	1.23638	1.27425	0.809875	0.814698	0.906893	0.843822	1.5101	0.000363499
NP_001236033.1	uncharacterized protein LOC100526922 [Glycine max]	23.18	5	5	6	151	16.7669	9.42236	1.15076	1.13266	1.29634	1.19325	0.756245	0.773196	0.842183	0.790542	1.50941	0.00227335
XP_006590995.1	uncharacterized protein LOC100778481 [Glycine max]	20	1	1	3	55	6.53356	10.4478	1.03	1.15967	1.40526	1.19831	0.781418	0.728071	0.873084	0.794191	1.50884	0.0265966
KRH44007.1	hypothetical protein GLYMA_08G184900 [Glycine max]	2.89	1	1	1	277	30.2586	7.50342	1.26438	1.32863	1.21684	1.26995	0.823176	0.935583	0.766339	0.841699	1.5088	0.0019555
KRH49384.1	hypothetical protein GLYMA_07G150400 [Glycine max]	3.04	1	1	1	230	25.813	5.41455	1.25194	1.08891	1.36151	1.23412	0.799884	0.764768	0.890814	0.818489	1.5078	0.00902394
P07135.1	RecName: Full=30S ribosomal protein S7, chloroplastic - [RR7_SOYBN]	17.42	3	3	4	155	17.3505	11.2827	1.24257	1.18617	1.27617	1.23497	0.74948	0.764472	0.943312	0.819088	1.50774	0.0035363
ACU19631.1	unknown [Glycine max]	11.7	1	2	2	188	20.57	7.75244	1.29407	1.38448	1.2221	1.30022	0.809276	0.944569	0.833987	0.86261	1.5073	0.00222263
CAY07948.1	unnamed protein product [Glycine max]	4.15	1	1	1	193	21.0851	7.38623	1.10054	1.13868	1.33807	1.19243	0.797723	0.773958	0.803421	0.791701	1.50616	0.00568921
XP_006594943.1	uncharacterized oxidoreductase YajO isoform X2 [Glycine max]	2.86	1	1	1	384	42.9631	7.54736	1.38535	1.11491	1.28538	1.26188	0.970065	0.841728	0.702722	0.838172	1.50551	0.0185021
XP_003527468.1	protein THYLAKOID FORMATION1, chloroplastic [Glycine max]	16.15	4	4	9	291	33.113	8.44092	1.2699	1.08081	1.30548	1.21873	0.872458	0.758873	0.799226	0.810186	1.50426	0.00613158
ACU21061.1	unknown [Glycine max]	7.07	1	1	1	184	20.4708	7.25439	1.2465	1.16584	1.20782	1.20672	0.722805	0.787963	0.89656	0.802443	1.50381	0.00192303
NP_001348060.1	30S ribosomal protein S9 [Glycine max]	18.36	4	4	6	207	22.5393	10.0962	1.19227	1.20044	1.39085	1.26119	0.800207	0.808334	0.913055	0.840532	1.50046	0.00481208
NP_001237139.1	uncharacterized protein LOC100499867 [Glycine max]	20.49	2	2	5	122	14.5926	9.61279	1.20496	1.17266	1.32039	1.23267	0.793326	0.801831	0.869672	0.82161	1.50031	0.0012804
ACU19985.1	unknown [Glycine max]	19.72	1	3	6	142	15.2086	7.26904	1.21186	1.23676	1.32686	1.25849	1.08267	0.679534	0.756681	0.839627	1.49887	0.0310067
NP_001239658.1	uncharacterized protein LOC100775943 [Glycine max]	12.03	3	3	5	291	32.2035	8.32373	1.04009	1.38373	1.46344	1.29575	0.772347	0.837476	0.986273	0.865365	1.49735	0.0407957
XP_003517862.1	metalloendoproteinase 5-MMP [Glycine max]	2.9	1	1	2	379	41.4921	5.36377	1.31647	1.06356	1.36268	1.24757	0.879149	0.722165	0.898608	0.833308	1.49713	0.0187836
Q2PMQ0.1	RecName: Full=30S ribosomal protein S8, chloroplastic - [RR8_SOYBN]	11.19	2	2	2	134	15.6755	10.3013	1.28214	1.28339	1.23421	1.26658	0.833799	0.889288	0.819844	0.847644	1.49424	9.60854e-05
XP_003529470.1	ribulose-1,5 bisphosphate carboxylase/oxygenase large subunit N-methyltransferase, chloroplastic [Glycine max]	2.26	1	1	1	487	54.8284	5.43994	1.19173	1.44245	1.14023	1.25814	0.823506	0.848709	0.855784	0.842666	1.49304	0.0114527
NP_001234945.1	uncharacterized protein LOC100500224 isoform 1 [Glycine max]	17.45	3	3	6	212	23.8705	9.26123	1.14013	1.29153	1.29478	1.24215	0.842664	0.868834	0.784943	0.832147	1.4927	0.00194261
NP_001343986.1	phenylalanine ammonia-lyase 1 [Glycine max]	9.4	2	6	11	713	77.6078	6.49365	1.2819	1.13781	1.17013	1.19661	0.815866	0.804354	0.785766	0.801996	1.49205	0.00089518
XP_003516899.1	hsp70 nucleotide exchange factor fes1 [Glycine max]	4.15	2	2	4	386	42.7626	5.17334	1.37789	1.21614	1.30673	1.30025	0.793418	0.911406	0.914195	0.873006	1.48939	0.00224725
XP_003546762.1	heme-binding protein 2 [Glycine max]	10.46	2	2	3	239	26.7774	8.55811	1.19125	1.26063	1.24039	1.23076	0.734543	0.815389	0.929998	0.826644	1.48886	0.00258408
NP_001276141.2	60S ribosomal protein L7-4-like [Glycine max]	43.21	4	15	57	243	28.3045	9.94971	1.19656	1.13812	1.27109	1.20193	0.673456	0.890621	0.858469	0.807515	1.48843	0.00714703
ACU23808.1	unknown [Glycine max]	15.2	2	2	5	125	13.8179	5.5415	1.23765	1.22469	1.28064	1.24766	0.83372	0.834067	0.847096	0.838294	1.48833	1.96745e-05
CBD02112.1	unnamed protein product [Glycine max]	15.9	4	4	11	283	31.2344	4.83057	1.10972	1.2987	1.3265	1.24498	0.842423	0.81846	0.849599	0.836827	1.48773	0.00403601
XP_006585033.1	DNA replication licensing factor MCM3 [Glycine max]	1.92	1	1	1	782	86.7004	6.62451	1.39792	1.1367	1.09176	1.20879	0.861566	0.708996	0.869525	0.813362	1.48617	0.0220772
KRG95110.1	hypothetical protein GLYMA_19G130800 [Glycine max]	15.23	4	22	50	1576	171.646	7.10791	1.22723	1.1814	1.19363	1.20075	0.777759	0.824656	0.822167	0.808194	1.48573	4.37287e-05
ACU16650.1	unknown [Glycine max]	13.21	2	2	3	106	12.1341	8.47021	1.39112	1.24192	1.24764	1.29356	0.821857	0.899643	0.890808	0.870769	1.48553	0.00150388
NP_001357467.1	ATP-dependent zinc metalloprotease FTSH, chloroplastic-like [Glycine max]	19.31	2	10	24	694	74.1146	6.18896	1.16228	1.17639	1.27518	1.20462	0.837475	0.820749	0.775089	0.811104	1.48516	0.000605208
KRH06634.1	hypothetical protein GLYMA_16G036100 [Glycine max]	0.94	1	1	1	1066	118.427	7.03467	1.26211	1.50865	1.09885	1.28987	0.878841	0.922777	0.8048	0.868806	1.48465	0.0273763
XP_025979557.1	cysteine-rich receptor-like protein kinase 7 isoform X2 [Glycine max]	1.28	1	1	2	857	96.3051	7.6792	1.33403	1.21633	1.24042	1.26359	0.928671	0.817627	0.807896	0.851398	1.48414	0.00145434
NP_001344318.1	heat shock protein 90-5, chloroplastic [Glycine max]	23.93	15	16	26	794	90.0356	4.98291	1.26223	1.28199	1.19222	1.24548	0.85996	0.85033	0.808956	0.839749	1.48316	0.000207069
CBM37992.1	unnamed protein product [Glycine max]	25.68	8	23	42	888	99.9612	5.75732	1.28492	1.27739	1.24444	1.26892	0.843479	0.85961	0.863663	0.855584	1.4831	7.55785e-06
KRH75479.1	hypothetical protein GLYMA_01G087000 [Glycine max]	7.46	2	2	2	201	21.8908	5.5542	1.34953	1.21825	1.19093	1.2529	0.865071	0.866555	0.80424	0.845289	1.48222	0.00154656
NP_001239743.1	uncharacterized protein LOC100819222 [Glycine max]	16.3	1	6	19	319	35.0572	8.55811	1.23456	1.31086	1.23135	1.25892	0.838676	0.806158	0.904478	0.849771	1.48149	0.00046099
NP_001238609.1	omega-3 fatty acid desaturase [Glycine max]	1.55	1	1	1	452	51.3442	7.72314	1.28694	1.22496	1.18561	1.23251	0.801499	0.904556	0.79122	0.832425	1.48062	0.00101811
KRH33471.1	hypothetical protein GLYMA_10G124700 [Glycine max]	20.05	2	9	21	429	45.2032	8.20654	1.13917	1.30833	1.2192	1.22223	0.803725	0.825281	0.848639	0.825882	1.47991	0.00142898
NP_001235059.1	50S ribosomal protein L15, chloroplastic [Glycine max]	18.75	6	6	9	256	27.5682	10.9897	1.23397	1.21577	1.3039	1.25121	0.907349	0.760213	0.869454	0.845672	1.47955	0.00142073
XP_014630470.1	probable L-ascorbate peroxidase 6, chloroplastic/mitochondrial isoform X3 [Glycine max]	23.01	1	6	12	365	39.8302	7.82568	1.18239	1.31036	1.33041	1.27439	0.789008	0.837714	0.959587	0.862103	1.47823	0.00388437
KRH27116.1	hypothetical protein GLYMA_12G215200 [Glycine max]	1.41	1	1	1	639	72.5709	5.94775	1.23775	1.14148	1.17369	1.18431	0.845118	0.795181	0.763812	0.80137	1.47785	0.00048637
NP_001235887.1	uncharacterized protein LOC100499777 precursor [Glycine max]	4.19	1	1	3	191	19.7698	6.91748	1.37757	1.14433	1.33094	1.28428	0.781321	0.804432	1.02173	0.86916	1.47761	0.0165573
ACU21235.1	unknown, partial [Glycine max]	18.29	2	3	9	164	17.9469	10.0669	1.01978	1.13462	1.29716	1.15052	0.793305	0.698863	0.844056	0.778742	1.47741	0.0150415
XP_003536890.1	histone H1 [Glycine max]	21.21	3	4	13	297	30.9149	10.6089	1.01232	1.0893	1.20977	1.1038	0.744906	0.725538	0.772736	0.747727	1.47621	0.00381666
XP_014620005.1	uncharacterized protein LOC100783150 isoform X3 [Glycine max]	15.26	6	11	24	852	95.0093	6.21436	0.981966	1.29962	1.25308	1.17822	0.831256	0.792906	0.77328	0.799147	1.47435	0.0195696
BBD47003.1	glycosyltransferase [Glycine max]	17.58	6	6	12	472	53.5555	6.16357	1.37692	1.24177	1.1638	1.26083	0.861728	0.877886	0.827968	0.855861	1.47317	0.00318665
KRH72053.1	hypothetical protein GLYMA_02G188200 [Glycine max]	3.19	1	1	1	313	34.3517	7.79639	1.32218	1.27537	1.10405	1.23387	0.811234	0.974789	0.727534	0.837852	1.47266	0.015764
XP_003538537.1	15-cis-phytoene desaturase, chloroplastic/chromoplastic [Glycine max]	4.39	1	2	3	570	63.4047	7.69385	1.16502	1.32612	1.29529	1.26214	0.918518	0.793905	0.859844	0.857422	1.47202	0.00269373
KRH59610.1	hypothetical protein GLYMA_05G194500 [Glycine max]	5.4	4	4	4	741	82.7583	7.92822	1.22537	1.19951	1.28331	1.23606	0.814802	0.858378	0.846598	0.839926	1.47163	0.000144614
KRH47066.1	hypothetical protein GLYMA_07G006900 [Glycine max]	28.17	20	26	145	859	96.2757	6.69775	0.978033	1.22462	0.926986	1.04321	0.739809	0.654141	0.733945	0.709298	1.47077	0.0253551
XP_003529507.1	D-3-phosphoglycerate dehydrogenase 2, chloroplastic [Glycine max]	13.8	1	8	26	623	66.1777	7.7085	1.35705	1.10178	1.1024	1.18708	0.775907	0.866029	0.780147	0.807361	1.47032	0.0134446
XP_003552707.1	eukaryotic translation initiation factor 5 [Glycine max]	6.15	2	2	2	439	48.5193	6.01123	1.16844	1.28861	1.2337	1.23025	0.72135	0.833882	0.955925	0.837052	1.46974	0.00667253
XP_003526522.1	glutamyl-tRNA reductase 1, chloroplastic [Glycine max]	1.31	1	1	1	536	59.2819	8.45557	1.45059	1.23709	1.10509	1.26426	0.877219	0.873309	0.830369	0.860299	1.46956	0.0165491
KRH16340.1	hypothetical protein GLYMA_14G149900 [Glycine max]	10.23	1	1	3	88	10.2887	11.312	1.30724	1.65569	1.20262	1.38852	1.0183	0.910927	0.907211	0.945479	1.46859	0.0353155
XP_014629236.1	putative calcium-transporting ATPase 11, plasma membrane-type [Glycine max]	1.74	1	2	4	1037	113.438	6.23975	1.23952	1.27199	1.07704	1.19618	0.836694	0.879653	0.728403	0.814917	1.46786	0.00714497
ACU19473.1	unknown [Glycine max]	10.86	2	3	5	313	33.8325	9.26123	1.19684	1.2685	1.18847	1.21794	0.861659	0.834435	0.798767	0.83162	1.46454	0.000246098
KRH21404.1	hypothetical protein GLYMA_13G237700 [Glycine max]	36.91	13	13	29	233	25.6144	5.68115	1.13852	1.13471	1.2905	1.18791	0.774243	0.789376	0.870089	0.811236	1.46432	0.00314932
CAY04052.1	unnamed protein product [Glycine max]	11.14	3	15	48	1059	114.834	7.50342	1.35066	1.39726	1.14297	1.29696	0.742971	0.99319	0.921385	0.885849	1.46409	0.0189379
CBD32839.1	unnamed protein product [Glycine max]	7.73	2	3	4	375	41.3774	5.2749	1.09841	1.16782	1.34304	1.20309	0.783718	0.784222	0.897982	0.821974	1.46366	0.00972363
XP_025985625.1	uncharacterized protein LOC100793652 [Glycine max]	1.92	1	2	2	938	102.985	6.32861	1.1211	1.39311	1.10629	1.20684	0.878607	0.820094	0.775972	0.824891	1.46303	0.0174977
KRH26556.1	hypothetical protein GLYMA_12G180000 [Glycine max]	2.75	1	1	1	364	40.6548	5.33838	1.08063	1.06409	1.27755	1.14076	0.812473	0.741556	0.786668	0.780232	1.46207	0.00731597
KRH37994.1	hypothetical protein GLYMA_09G103100 [Glycine max]	3.99	1	1	2	326	37.0097	5.41455	1.33122	1.04769	1.30724	1.22872	0.897253	0.835953	0.790578	0.841261	1.46057	0.0155982
ACU17610.1	unknown [Glycine max]	28	1	9	23	350	37.7114	6.18896	1.03283	1.37144	1.11052	1.1716	0.826836	0.786357	0.793977	0.80239	1.46013	0.0231884
KRH42303.1	hypothetical protein GLYMA_08G082100 [Glycine max]	26.77	4	4	6	127	14.6136	5.70654	1.03927	1.1433	1.26673	1.14977	0.802685	0.762858	0.796934	0.787492	1.46004	0.00563659
KRH65560.1	hypothetical protein GLYMA_03G045600 [Glycine max]	7.02	1	1	2	171	19.1048	9.21729	1.11227	1.22559	1.24194	1.19327	0.855389	0.772105	0.825283	0.817592	1.45949	0.00138179
NP_001238052.1	uncharacterized protein LOC100306643 [Glycine max]	23.71	5	5	11	194	21.4616	9.90576	1.0997	1.39489	1.28749	1.26069	0.809194	0.900743	0.88176	0.863899	1.45931	0.0119054
XP_006580632.1	magnesium protoporphyrin IX methyltransferase, chloroplastic-like [Glycine max]	24.69	2	6	10	324	35.0572	7.48877	1.13267	1.14551	1.26147	1.17988	0.840102	0.77319	0.812906	0.808732	1.45893	0.00121238
XP_006588476.1	uncharacterized protein LOC100805734 isoform X1 [Glycine max]	6.82	2	2	3	337	37.2254	8.11865	1.12051	1.26465	1.21909	1.20142	0.768978	0.838741	0.862881	0.823533	1.45886	0.00177144
KRH16434.1	hypothetical protein GLYMA_14G155200 [Glycine max]	6.76	2	2	2	222	26.297	9.37842	1.11088	1.12588	1.33933	1.19203	0.87539	0.725904	0.85315	0.818148	1.45698	0.0127924
XP_003539967.1	ketol-acid reductoisomerase, chloroplastic [Glycine max]	20.14	4	10	32	576	62.745	7.28369	1.1274	1.2912	1.10116	1.17325	0.838538	0.778305	0.804231	0.807025	1.4538	0.00410238
KRG96400.1	hypothetical protein GLYMA_19G208200 [Glycine max]	29.25	1	10	42	212	24.7587	11.4438	1.08915	1.08513	1.21351	1.12926	0.744568	0.754523	0.832138	0.777076	1.45322	0.00220932
CBM38375.1	unnamed protein product [Glycine max]	32.54	5	32	90	922	102.562	6.45557	1.2378	1.26503	1.19327	1.23203	0.865699	0.827318	0.854135	0.84905	1.45107	8.73089e-05
XP_014627605.1	4-coumarate--CoA ligase-like 9 isoform X2 [Glycine max]	1.55	1	1	1	517	56.8434	7.79639	1.3585	1.26234	1.10748	1.24278	0.862844	0.861093	0.845697	0.856545	1.45092	0.00622261
XP_006605273.1	putative uncharacterized protein DDB_G0290521 [Glycine max]	12.93	2	3	5	317	34.4204	9.86182	1.00186	1.04299	1.25349	1.09945	0.790109	0.678634	0.80493	0.757891	1.45066	0.0175107
XP_003554321.1	ADP-ribosylation factor GTPase-activating protein AGD7 [Glycine max]	11.66	1	6	7	489	53.2224	7.79639	1.26013	1.16319	1.35165	1.25832	0.813829	0.873359	0.915096	0.867428	1.45064	0.00320404
XP_003531482.1	phosphoglycerate kinase, cytosolic [Glycine max]	27.63	1	11	88	485	50.236	8.1333	1.22883	1.29923	1.15248	1.22685	0.838593	0.872278	0.828379	0.846416	1.44946	0.00101907
CAA49341.1	ADR11, partial [Glycine max]	6.62	1	1	2	151	15.4726	8.55811	1.13362	1.25497	1.19153	1.19337	0.755889	0.785699	0.928508	0.823365	1.44938	0.00438679
XP_003532019.1	AP-1 complex subunit gamma-2 isoform X1 [Glycine max]	1.82	1	2	3	881	96.524	6.43018	1.03719	1.07196	1.23803	1.11573	0.707923	0.761821	0.83968	0.769808	1.44936	0.00896879
ACU18609.1	unknown [Glycine max]	6.9	1	1	2	203	21.1987	8.07471	1.25901	1.18398	1.22745	1.22348	0.879091	0.826307	0.82711	0.844169	1.44933	0.000169316
KRH20084.1	hypothetical protein GLYMA_13G155200 [Glycine max]	25	2	4	16	184	21.2976	6.22705	1.12604	1.36217	1.34168	1.27663	0.857614	0.865181	0.921999	0.881598	1.44809	0.00722663
XP_003547716.1	glycine-rich RNA-binding protein 3, mitochondrial isoform X1 [Glycine max]	5.65	1	3	5	372	38.8285	7.66455	1.14851	1.21722	1.21297	1.1929	0.782941	0.832536	0.856951	0.824143	1.44744	0.000290248
KRH53365.1	hypothetical protein GLYMA_06G121400 [Glycine max]	19.89	3	3	4	181	20.0232	8.6167	1.07409	1.21665	1.30101	1.19725	0.813442	0.820658	0.848164	0.827421	1.44697	0.00527677
KRH47132.1	hypothetical protein GLYMA_07G010600 [Glycine max]	9.42	3	3	4	138	15.6895	9.53955	1.0816	1.16941	1.33095	1.19398	0.786266	0.80439	0.885386	0.825348	1.44664	0.00959772
XP_003523105.1	elongation factor Tu, chloroplastic-like [Glycine max]	33.13	1	14	44	480	52.175	6.68311	1.17045	1.2908	1.21032	1.22386	0.990305	0.703775	0.84525	0.846443	1.44588	0.0137529
XP_003548475.1	rhodanese-like domain-containing protein 4, chloroplastic [Glycine max]	21.32	5	10	21	455	47.5402	5.57959	1.12059	1.15918	1.11922	1.133	0.767272	0.794767	0.789256	0.783765	1.44558	2.3332e-05
KRH12235.1	hypothetical protein GLYMA_15G161000 [Glycine max]	11.24	2	2	3	178	19.4053	8.29443	1.25077	1.01765	1.33609	1.2015	0.860794	0.761196	0.874183	0.832058	1.44401	0.022053
KRH63891.1	hypothetical protein GLYMA_04G202600 [Glycine max]	7.43	1	1	1	148	16.6307	8.49951	1.23089	1.27078	1.24244	1.24803	0.84022	0.919431	0.833867	0.864506	1.44364	0.000214791
XP_014621545.1	4-hydroxy-3-methylbut-2-en-1-yl diphosphate synthase (ferredoxin), chloroplastic [Glycine max]	16.44	3	11	19	742	82.3713	6.39209	1.37702	1.04481	1.21712	1.21298	0.919003	0.787988	0.815648	0.84088	1.44252	0.0231237
XP_003522989.2	uncharacterized protein LOC100788466 [Glycine max]	16.57	1	7	9	718	80.6546	6.03662	0.900413	1.02309	1.08598	1.00316	0.762267	0.735213	0.588899	0.69546	1.44244	0.0159091
ACU19979.1	unknown [Glycine max]	40.13	4	5	45	152	16.6421	9.99365	1.18043	1.14551	1.20249	1.17614	0.779643	0.782293	0.895225	0.819054	1.43598	0.00100708
XP_003518631.1	lisH domain and HEAT repeat-containing protein KIAA1468 isoform X3 [Glycine max]	1.94	2	2	2	1184	132.928	5.31299	1.32313	1.15428	1.1681	1.21517	0.868829	0.902262	0.767605	0.846232	1.43598	0.00547581
XP_003537777.1	nucleolin 1 [Glycine max]	13.77	6	10	22	748	78.2753	5.57959	1.14495	0.965638	1.27474	1.12844	0.791711	0.690116	0.87731	0.786379	1.43498	0.030853
KRH15506.1	hypothetical protein GLYMA_14G092800 [Glycine max]	13.51	2	4	12	370	41.3011	4.85596	0.929152	1.27546	1.1708	1.12514	0.758517	0.771987	0.824177	0.784894	1.43349	0.0311835
XP_014633424.1	50S ribosomal protein L4, chloroplastic [Glycine max]	13.86	4	4	9	303	33.2059	8.06006	1.07815	1.31051	1.33703	1.2419	0.80979	0.807216	0.98331	0.866772	1.43278	0.0204376
XP_003518840.1	protein CYPRO4 [Glycine max]	1.33	1	1	2	603	67.0892	6.45557	1.00138	1.19098	1.13775	1.11004	0.773311	0.787871	0.76364	0.774941	1.43242	0.0041554
KRH47815.1	hypothetical protein GLYMA_07G050300 [Glycine max]	9.09	3	3	6	297	33.4797	6.58057	1.18769	1.21343	1.24475	1.21529	0.837957	0.839961	0.868176	0.848698	1.43195	4.40406e-05
XP_006602508.1	oleoyl-acyl carrier protein thioesterase 1, chloroplastic [Glycine max]	17.38	2	7	15	374	41.9374	7.95752	1.24008	1.23818	1.05645	1.17824	0.888102	0.765707	0.815323	0.823044	1.43156	0.00729459
XP_003537939.1	tetrapyrrole-binding protein, chloroplastic [Glycine max]	8.55	2	2	2	269	30.5604	7.88428	1.1489	1.10267	1.20746	1.15301	0.803096	0.786181	0.828379	0.805885	1.43073	0.000446077
ACU24539.1	unknown, partial [Glycine max]	3.93	1	1	2	356	39.9116	9.84717	1.33595	1.10481	1.25423	1.23166	0.889747	0.819802	0.874449	0.861333	1.42995	0.00642107
XP_006590551.1	thylakoid lumenal protein TL20.3, chloroplastic isoform X1 [Glycine max]	14.29	3	3	5	266	28.28	7.38623	1.14895	1.13318	1.26564	1.18259	0.849805	0.73792	0.89634	0.828022	1.42821	0.00487148
XP_003532334.1	T-complex protein 1 subunit zeta 1 [Glycine max]	40.56	1	19	40	535	58.9146	5.84619	1.08676	1.34515	1.30505	1.24565	0.779534	0.959499	0.878899	0.872644	1.42745	0.0175628
XP_003544874.1	ATP-dependent zinc metalloprotease FTSH 9, chloroplastic [Glycine max]	4.53	1	3	4	795	86.3663	8.70459	1.15532	1.26005	1.25462	1.22333	0.918269	0.80065	0.852952	0.85729	1.42697	0.00160376
XP_003526279.1	cellulose synthase A catalytic subunit 8 [UDP-forming] [Glycine max]	1.64	1	2	2	975	109.837	6.90283	1.23689	1.0927	1.09325	1.14095	0.826826	0.81988	0.752026	0.799578	1.42694	0.00311183
KRH45923.1	hypothetical protein GLYMA_08G301300 [Glycine max]	16.67	1	2	13	120	13.7829	11.5171	1.16088	1.28329	1.13854	1.19424	0.999889	0.753716	0.759639	0.837748	1.42553	0.0183931
XP_025980155.1	transformation/transcription domain-associated protein isoform X2 [Glycine max]	0.38	1	1	1	3389	381.773	7.25439	1.36354	1.08292	1.23213	1.2262	0.869793	0.833149	0.877807	0.86025	1.4254	0.011239
KRG98709.1	hypothetical protein GLYMA_18G092500 [Glycine max]	8.2	2	2	4	244	26.7315	6.40479	1.17259	1.28454	1.34931	1.26881	0.8611	0.888601	0.920844	0.890181	1.42534	0.00224406
CBD30352.1	unnamed protein product [Glycine max]	4.58	2	3	3	568	62.1299	8.26514	1.38632	1.29376	1.11935	1.26648	0.881052	0.975855	0.81046	0.889122	1.42441	0.0147085
XP_006600901.1	uncharacterized protein DDB_G0290685 [Glycine max]	2.58	1	2	4	697	76.9128	4.34814	1.33188	0.989055	1.3004	1.20711	0.9208	0.757595	0.865247	0.847881	1.42368	0.0396385
ACU30058.1	phenylalanine ammonia-lyase 2 [Glycine max]	18.27	7	11	17	717	78.067	6.18896	1.23467	1.21249	1.05783	1.16833	0.798448	0.888929	0.77675	0.821376	1.42241	0.00605717
NP_001344272.1	Hsp 70 family protein [Glycine max]	33.83	4	25	80	674	72.3835	5.87158	1.11092	1.37684	1.14408	1.21061	0.860124	0.909782	0.783645	0.851184	1.42227	0.0170393
KRH46298.1	hypothetical protein GLYMA_08G325500 [Glycine max]	12.37	1	6	11	477	50.2951	7.51807	1.16192	1.02648	1.2206	1.13633	0.799506	0.855999	0.74328	0.799595	1.42114	0.00699164
KRH35722.1	hypothetical protein GLYMA_10G261000 [Glycine max]	1.72	1	1	1	524	59.202	6.91748	1.23189	1.28227	1.10777	1.20731	0.894196	0.782598	0.87196	0.849585	1.42106	0.00449531
KRH39982.1	hypothetical protein GLYMA_09G231500 [Glycine max]	3.83	2	2	2	627	70.2207	5.74463	1.1363	1.27249	1.12639	1.17839	0.840092	0.809175	0.838447	0.829238	1.42106	0.00192617
KRH31571.1	hypothetical protein GLYMA_11G255000 [Glycine max]	52.17	2	5	12	138	14.2628	8.48486	1.15255	1.02211	1.33803	1.1709	0.835069	0.810369	0.827069	0.824169	1.4207	0.019589
KRG99580.1	hypothetical protein GLYMA_18G155100 [Glycine max]	2.81	1	1	1	320	34.3538	8.93896	1.24632	1.18077	1.17661	1.20123	0.77661	0.804457	0.955584	0.84555	1.42065	0.00406038
KRH58468.1	hypothetical protein GLYMA_05G129900 [Glycine max]	15.02	1	3	7	253	27.3094	6.27783	1.2598	1.14868	1.20415	1.20421	0.915463	0.685329	0.944562	0.848451	1.41931	0.015595
CBD35627.1	unnamed protein product [Glycine max]	16.15	1	2	2	161	18.2699	10.0815	1.09375	1.16503	1.24197	1.16692	0.835386	0.72524	0.908754	0.823126	1.41767	0.00734494
XP_014622955.1	FT-interacting protein 1 [Glycine max]	4.13	1	3	3	774	88.8693	9.12939	1.24497	1.25393	1.06602	1.18831	0.810316	0.875299	0.830221	0.838612	1.417	0.0055004
XP_025982193.1	double-stranded RNA-binding protein 4 isoform X2 [Glycine max]	2.74	1	1	1	292	31.4811	9.08545	1.14975	1.19915	1.21999	1.18963	0.849261	0.796038	0.873704	0.839668	1.41679	0.000349777
XP_003518876.1	cysteine synthase isoform X1 [Glycine max]	27.16	3	8	23	394	41.6216	7.31299	0.99665	1.32157	1.27609	1.1981	0.816067	0.848021	0.873107	0.845732	1.41665	0.0266808
XP_003543297.1	DDRGK domain-containing protein 1 [Glycine max]	5.02	2	2	2	299	33.9892	5.33838	1.28821	1.14532	1.20647	1.21333	0.835992	0.944137	0.790373	0.856834	1.41606	0.004425
XP_025979876.1	uncharacterized protein LOC100780762 [Glycine max]	1.39	1	1	1	649	72.8542	7.07861	1.30611	1.28081	1.05745	1.21479	0.812223	0.868322	0.893806	0.858117	1.41565	0.0124666
XP_003545685.1	phospho-2-dehydro-3-deoxyheptonate aldolase 2, chloroplastic [Glycine max]	10.91	2	5	11	495	54.8728	8.27979	1.33077	1.13093	1.18518	1.21562	0.865832	0.870673	0.845358	0.860621	1.4125	0.00412832
XP_003553816.1	universal stress protein A-like protein [Glycine max]	24	1	5	8	175	19.8959	5.77002	1.04852	1.26939	1.14097	1.15296	0.816258	0.814101	0.821708	0.817356	1.4106	0.00635252
XP_003528106.1	acetolactate synthase 3, chloroplastic [Glycine max]	3.96	2	2	2	656	70.9668	7.00537	1.26016	1.0809	1.10206	1.14771	0.835657	0.841295	0.764901	0.813951	1.41004	0.00564633
XP_003536030.1	probable receptor-like protein kinase At5g18500 [Glycine max]	4.94	2	2	2	506	56.1121	8.51416	1.1384	1.43686	1.158	1.24442	0.946717	0.857933	0.84339	0.88268	1.40982	0.0236162
KRH46631.1	hypothetical protein GLYMA_08G347300 [Glycine max]	5.95	1	2	4	252	26.4871	8.85107	1.21753	1.2833	1.18405	1.22829	0.89202	0.915909	0.80641	0.871446	1.40949	0.00128002
XP_003533803.1	suppressor of mec-8 and unc-52 protein homolog 2 [Glycine max]	1.94	1	1	1	567	64.8172	5.80811	1.09352	1.22321	1.28309	1.19994	0.77588	0.838594	0.940272	0.851582	1.40908	0.0091046
XP_003532107.1	citrate synthase, glyoxysomal [Glycine max]	15.01	2	8	22	513	56.4444	9.20264	1.3916	1.25573	1.07641	1.24125	0.791605	0.941725	0.911349	0.88156	1.40801	0.0244099
XP_003525057.1	annexin D2 [Glycine max]	31.11	1	10	29	315	35.6237	6.21436	1.11325	1.31652	1.02685	1.15221	0.7935	0.700792	0.963803	0.819365	1.40622	0.0447569
XP_003531034.1	serine/arginine-rich splicing factor SC35 [Glycine max]	13.86	5	5	7	267	31.0209	11.3706	1.13176	1.10878	1.27519	1.17191	0.82501	0.838786	0.837498	0.833764	1.40556	0.00293745
KRH51613.1	hypothetical protein GLYMA_06G017900 [Glycine max]	17.26	3	9	25	475	54.8613	7.03467	1.20897	1.42496	1.25225	1.2954	0.920607	1.00053	0.844893	0.922009	1.40497	0.00946446
XP_003531516.1	DExH-box ATP-dependent RNA helicase DExH12 [Glycine max]	3.07	1	6	7	2183	247.241	5.88428	1.30009	1.13535	1.07902	1.17149	0.825461	0.786758	0.88951	0.833909	1.40481	0.00974607
ACU14168.1	unknown [Glycine max]	13.64	1	1	4	88	9.05864	9.56885	1.11724	1.18294	1.277	1.19239	0.845699	0.825897	0.877423	0.849673	1.40335	0.00215365
KRH10600.1	hypothetical protein GLYMA_15G057700 [Glycine max]	4.9	1	1	1	245	27.4766	6.22705	1.17317	1.36612	1.05008	1.19646	0.987807	0.72538	0.846236	0.853141	1.40241	0.0450119
RCW18820.1	hypothetical protein GLYMA_19G131000 [Glycine max]	2.66	1	1	1	413	45.4478	6.72705	1.19511	1.15475	1.18452	1.17813	0.79395	0.912934	0.815548	0.840811	1.40118	0.000939158
KRH27736.1	hypothetical protein GLYMA_11G011400 [Glycine max]	4.4	1	1	1	250	28.2565	5.57959	1.16574	1.18696	1.15311	1.1686	0.863277	0.794159	0.846197	0.834544	1.40029	0.000130963
XP_003553049.1	putative BPI/LBP family protein At1g04970 [Glycine max]	2.64	2	2	2	493	53.9803	5.04639	1.06285	1.37798	1.11299	1.18461	0.905222	0.849808	0.785557	0.846862	1.39882	0.0311684
XP_025983684.1	UDP-glycosyltransferase 73C6-like [Glycine max]	4.93	2	2	2	487	54.6727	5.71924	1.18724	1.27376	1.10654	1.18918	0.961268	0.764892	0.827507	0.851222	1.39702	0.010972
XP_003539939.1	probable protein phosphatase 2C 58 [Glycine max]	2.49	1	1	1	281	31.153	6.53662	1.4325	1.09263	1.07223	1.19912	0.838943	0.866287	0.870101	0.858443	1.39685	0.0438716
ACU17694.1	unknown [Glycine max]	5.78	1	1	7	173	18.9805	8.92432	1.11315	1.08736	1.17702	1.12584	0.80615	0.77088	0.841205	0.806078	1.39669	0.000672926
XP_003527184.1	uncharacterized protein LOC100808293 isoform X2 [Glycine max]	6.77	1	1	1	133	13.8986	8.01611	1.2325	1.24697	1.19574	1.22507	0.875865	0.931653	0.826186	0.877901	1.39545	0.000522309
NP_001354095.1	polyadenylate-binding protein RBP47B'-like [Glycine max]	3.99	1	2	3	401	44.2724	5.22412	1.12961	1.22759	1.21226	1.18982	0.899598	0.847988	0.811406	0.852997	1.39487	0.00106338
NP_001348025.1	30S ribosomal protein S1 [Glycine max]	8.93	1	4	10	403	44.5009	5.8208	1.29934	1.19821	1.12851	1.20869	0.886682	0.836685	0.878414	0.867261	1.39368	0.0027735
NP_001241481.1	uncharacterized protein LOC100813027 [Glycine max]	33.45	7	7	24	293	31.7406	8.30908	1.13748	1.14178	1.19524	1.15817	0.845146	0.778991	0.869179	0.831105	1.39353	0.00056468
KRH35476.1	hypothetical protein GLYMA_10G245100, partial [Glycine max]	2.95	1	1	1	373	41.1234	6.25244	1.14488	1.0388	1.20278	1.12882	0.845959	0.751241	0.83323	0.810143	1.39335	0.00484725
XP_003519750.1	probable beta-D-xylosidase 2 [Glycine max]	2.98	1	2	3	772	82.9694	9.08545	1.11836	1.16302	1.16895	1.15011	0.833032	0.839092	0.80754	0.826555	1.39145	6.50114e-05
XP_003530233.1	uncharacterized protein LOC100781956 [Glycine max]	12.35	1	1	1	81	8.96756	10.1694	1.1394	1.20841	1.2346	1.19414	0.849525	0.829242	0.896043	0.85827	1.39133	0.00063043
XP_003519121.1	NDR1/HIN1-like protein 1 [Glycine max]	3.38	1	1	1	207	23.9046	9.75928	1.05164	1.24991	1.16637	1.15597	0.823559	0.859506	0.809611	0.830892	1.39124	0.00541145
XP_003523201.1	ultraviolet-B receptor UVR8 [Glycine max]	2.16	1	1	1	417	44.4991	7.62061	1.06832	1.07748	0.980118	1.04197	0.921944	0.642824	0.682487	0.749085	1.39099	0.0340267
XP_003553645.1	peptide chain release factor APG3, chloroplastic [Glycine max]	5.37	2	2	2	428	48.2978	6.48096	1.16508	1.21002	1.24503	1.20671	0.994698	0.702005	0.906763	0.867822	1.39051	0.0194986
XP_003517967.1	soyasapogenol B glucuronide galactosyltransferase-like [Glycine max]	5.48	2	2	2	493	56.1343	5.88428	1.17348	1.03852	1.23185	1.14795	1.01611	0.68793	0.777475	0.827172	1.3878	0.0474636
XP_003530282.2	alcohol dehydrogenase-like 4 [Glycine max]	1.75	1	1	1	400	43.1817	6.20166	1.25285	1.16483	1.04793	1.1552	0.796639	0.929064	0.771635	0.832446	1.38772	0.0137083
XP_006576253.1	RNA recognition motif-containing protein isoform X3 [Glycine max]	10.08	2	2	2	258	29.086	9.94971	1.21439	1.02494	1.26172	1.16701	0.788975	0.862266	0.872732	0.841324	1.38712	0.0133668
XP_003532266.1	putative G3BP-like protein isoform X2 [Glycine max]	3.68	2	2	3	462	49.4254	5.08447	1.18885	1.11118	1.25026	1.18343	0.814699	0.809144	0.937853	0.853899	1.38591	0.00478854
XP_014634543.1	translation initiation factor IF-2, chloroplastic [Glycine max]	2.87	3	3	3	1010	107.84	8.51416	1.24014	1.13818	1.1507	1.17634	0.851497	0.883457	0.813761	0.849572	1.38463	0.00099476
XP_003528803.1	mitochondrial adenine nucleotide transporter ADNT1 [Glycine max]	9.3	1	3	4	355	38.2401	9.29053	1.26743	1.20001	1.19552	1.22099	0.883788	0.818872	0.943067	0.881909	1.38448	0.00136724
CAA75382.1	translation elongation factor-TU, partial [Glycine max]	31.21	1	10	28	346	37.9285	5.13525	1.14899	1.2053	1.10947	1.15459	0.848102	0.802365	0.852206	0.834224	1.38402	0.000564079
NP_001341791.1	putative glucose-6-phosphate 1-epimerase [Glycine max]	14.79	5	5	8	311	33.7848	5.88428	1.05405	1.40001	1.12061	1.19156	0.886527	0.875778	0.822326	0.861544	1.38305	0.0376363
XP_003524196.1	uncharacterized protein LOC100802779 [Glycine max]	4.01	3	3	3	573	65.9238	8.19189	1.21361	1.08915	1.17217	1.15831	0.808622	0.849797	0.855542	0.837987	1.38225	0.00125222
XP_003549882.1	uncharacterized protein LOC100789105 [Glycine max]	4.57	1	1	1	328	36.8298	5.37646	1.18695	1.13323	1.14598	1.15539	0.923071	0.766209	0.818926	0.836069	1.38193	0.00283075
XP_003546284.3	alpha-glucosidase [Glycine max]	6.62	5	6	9	907	101.338	6.94678	1.10593	1.35279	1.08496	1.18123	0.894913	0.862372	0.808493	0.855259	1.38113	0.0220117
NP_001242644.2	porphobilinogen deaminase, chloroplastic-like [Glycine max]	28	2	9	22	350	37.8637	6.56592	1.10114	1.34105	1.08238	1.17486	0.940045	0.84167	0.77161	0.851108	1.38038	0.0284789
NP_001240054.1	uncharacterized protein LOC100802126 precursor [Glycine max]	6.27	1	2	2	271	30.7433	5.0083	1.14452	1.13147	1.31479	1.19693	0.787263	0.840468	0.974239	0.867323	1.38003	0.0153105
NP_001362769.1	heat shock 70 kDa protein [Glycine max]	32.71	10	22	100	645	70.8212	5.38916	1.16375	1.35274	1.0425	1.18633	0.884709	0.837934	0.856312	0.859652	1.38001	0.0231971
XP_014621088.1	aldehyde dehydrogenase family 2 member B7, mitochondrial isoform X2 [Glycine max]	9.87	2	5	7	537	58.2258	7.45947	0.971335	1.02913	1.1214	1.04062	0.712906	0.762366	0.788378	0.75455	1.37913	0.0042864
CBC57390.1	unnamed protein product [Glycine max]	1.99	1	1	2	453	48.8647	6.771	1.12736	1.30929	1.06449	1.16705	0.87107	0.866001	0.802461	0.84651	1.37866	0.0138968
ACU14564.1	unknown [Glycine max]	21.95	3	3	12	205	20.9523	7.35693	0.99661	0.903803	1.19166	1.03069	0.740344	0.706085	0.797139	0.747856	1.37819	0.0334699
CBD21110.1	unnamed protein product [Glycine max]	3.19	1	1	1	408	44.8896	8.04541	1.12814	1.2203	1.1834	1.17728	0.910251	0.763956	0.88994	0.854716	1.37739	0.00368939
KRH76870.1	hypothetical protein GLYMA_01G178300 [Glycine max]	2.38	1	1	1	294	32.2486	6.7417	1.23506	1.16968	1.1962	1.20031	0.869176	0.906203	0.8405	0.87196	1.37657	0.000257627
XP_003537151.1	probable glutamate carboxypeptidase AMP1 [Glycine max]	1.29	1	1	1	695	76.0787	6.13818	1.37242	1.07215	1.15475	1.19977	0.878552	0.946833	0.790973	0.872119	1.3757	0.0308602
XP_003518618.1	phosphatidylinositol transfer protein CSR1 isoform X1 [Glycine max]	13.36	3	3	5	247	28.3887	7.32764	1.19133	0.968413	1.09395	1.08457	0.80825	0.800928	0.756074	0.788417	1.37562	0.0112477
KRG92705.1	hypothetical protein GLYMA_20G226300 [Glycine max]	9.96	3	3	3	542	58.9173	6.60986	1.20384	1.09627	1.13551	1.14521	0.841578	0.858412	0.80099	0.83366	1.37371	0.000955016
XP_003546787.1	serine/arginine-rich splicing factor SR45 [Glycine max]	7.35	2	3	3	422	46.8302	12.3374	1.13102	1.04668	1.36005	1.17925	0.793866	0.817625	0.965596	0.859029	1.37277	0.0412812
XP_003553735.1	heterogeneous nuclear ribonucleoprotein A3 [Glycine max]	5.61	1	3	6	374	39.0746	6.97607	1.12925	1.10703	1.29944	1.17858	0.806776	0.911315	0.857913	0.858668	1.37256	0.00920853
XP_003538459.1	chlorophyll a-b binding protein CP29.3, chloroplastic [Glycine max]	14.54	1	5	14	282	31.0683	6.81494	1.17917	1.39023	1.26948	1.27963	0.825719	0.863203	1.10825	0.932392	1.37241	0.0321016
NP_001240985.1	ras-related protein RABA5b-like [Glycine max]	18.78	2	4	15	213	23.5468	5.021	1.10881	1.07238	1.14954	1.11024	0.795178	0.714243	0.91784	0.809087	1.37221	0.00889202
NP_001238341.1	seed maturation protein PM37 [Glycine max]	28.06	1	11	22	417	46.2718	6.27783	1.18259	1.3358	1.11219	1.2102	0.930462	0.905054	0.810392	0.881969	1.37215	0.0121525
XP_003540282.1	fatty acid hydroperoxide lyase, chloroplastic [Glycine max]	5.06	2	2	3	474	53.1585	7.84033	1.14066	1.26193	1.17756	1.19338	0.965955	0.75388	0.890904	0.870246	1.37131	0.0107738
NP_001235716.1	uncharacterized LOC100526901 [Glycine max]	6.25	1	1	2	144	16.7205	9.18799	1.06925	1.33369	1.26042	1.22112	0.893435	0.868459	0.910018	0.890637	1.37106	0.0143282
XP_014629667.2	uncharacterized protein At4g13200, chloroplastic [Glycine max]	23.98	5	5	7	196	20.7961	4.85596	1.08975	1.12906	1.30637	1.17506	0.816155	0.810879	0.944164	0.857066	1.37103	0.0162072
XP_003540476.1	reticulon-4-interacting protein 1, mitochondrial [Glycine max]	15.38	4	4	8	364	39.2127	8.48486	1.23451	1.31991	1.15635	1.23693	0.921557	0.878584	0.906733	0.902291	1.37087	0.00238301
ACU18720.1	unknown [Glycine max]	8.67	1	2	5	173	19.6194	9.29053	1.22247	1.31899	1.24917	1.26354	0.899898	0.94936	0.919459	0.922906	1.36909	0.00045011
ACU15812.1	unknown [Glycine max]	5.63	1	1	1	160	17.3112	5.05908	1.29469	1.28169	1.1118	1.22939	0.882368	0.934366	0.877871	0.898202	1.36873	0.00579588
KRH06700.1	hypothetical protein GLYMA_16G040700 [Glycine max]	7.06	3	3	7	326	35.9434	6.96143	1.14666	1.2233	1.25329	1.20775	0.844051	0.90858	0.895783	0.882804	1.36808	0.000963594
XP_003553619.1	probable aspartyl protease At4g16563 [Glycine max]	7.23	3	3	3	470	51.4567	8.57275	1.06679	1.2877	1.11964	1.15804	0.87578	0.882498	0.781208	0.846495	1.36804	0.0137053
XP_003523092.1	cell division cycle protein 48 homolog [Glycine max]	20.27	3	20	68	814	90.8262	5.23682	1.25513	1.21964	1.1432	1.20599	0.77336	1.02112	0.852172	0.882217	1.367	0.0156401
XP_003527581.1	splicing factor U2af large subunit B isoform X1 [Glycine max]	10.91	6	6	8	605	68.0195	7.51807	1.03794	1.11256	1.22598	1.12549	0.815401	0.757715	0.897901	0.823672	1.36643	0.0114283
XP_006583499.1	ribose-phosphate pyrophosphokinase 1 isoform X3 [Glycine max]	2.78	1	1	3	395	42.7871	7.40088	1.21803	1.30825	1.1395	1.22193	0.911612	0.903751	0.868653	0.894672	1.36578	0.00292516
ACU19076.1	unknown [Glycine max]	3.52	1	1	2	256	28.9871	6.62451	1.04426	1.14981	1.19146	1.12851	0.783173	0.792157	0.90557	0.826967	1.36464	0.00689228
XP_006589081.1	protein translocase subunit SecA, chloroplastic isoform X3 [Glycine max]	4.77	4	4	7	860	97.8565	5.64307	1.26412	1.08568	1.15162	1.16714	0.903163	0.801368	0.861307	0.855279	1.36463	0.00648249
KRG96484.1	hypothetical protein GLYMA_19G213600 [Glycine max]	1.22	1	1	1	987	108.359	7.23975	0.963855	1.15444	1.22368	1.11399	0.786408	0.749278	0.913369	0.816352	1.3646	0.032041
KRH76302.1	hypothetical protein GLYMA_01G145000 [Glycine max]	34.91	4	4	7	106	12.0508	7.62061	1.09813	1.0859	1.32312	1.16905	0.808364	0.863381	0.898439	0.856728	1.36455	0.0185465
XP_003518027.1	succinate dehydrogenase [ubiquinone] flavoprotein subunit 1, mitochondrial [Glycine max]	14.2	7	7	10	634	69.7176	6.75635	1.15558	1.11335	1.28445	1.18446	0.968289	0.864877	0.771315	0.868161	1.36433	0.0145714
NP_001347251.1	magnesium-chelatase subunit ChlI, chloroplastic [Glycine max]	18.29	3	7	9	421	45.8429	5.69385	1.12941	1.17633	1.23574	1.18049	0.813276	0.837807	0.945402	0.865495	1.36395	0.00347034
KRH63797.1	hypothetical protein GLYMA_04G197900 [Glycine max]	8.31	3	3	4	409	45.6415	8.95361	1.03742	1.1578	1.24758	1.1476	0.817363	0.817298	0.88965	0.841437	1.36385	0.00947919
XP_003546433.1	uncharacterized protein LOC100527402 [Glycine max]	8.99	1	1	7	89	10.5523	9.34912	1.22325	1.06508	1.27268	1.187	0.825805	0.861821	0.923653	0.870426	1.3637	0.010031
KRH05197.1	hypothetical protein GLYMA_17G213100 [Glycine max]	9.02	1	1	2	122	13.2917	4.4624	1.15174	1.22143	1.09065	1.15461	0.869591	0.823259	0.847626	0.846825	1.36345	0.00154663
KRH02174.1	hypothetical protein GLYMA_17G021800 [Glycine max]	3.43	2	2	2	583	63.483	8.29443	1.253	1.11693	1.15942	1.17645	0.916735	0.849898	0.825134	0.863922	1.36175	0.00301189
XP_003550270.1	glycine dehydrogenase (decarboxylating), mitochondrial [Glycine max]	14.77	5	17	53	1056	114.547	7.32764	1.22413	1.30796	1.1165	1.2162	0.933237	0.886116	0.860356	0.893236	1.36156	0.00554639
XP_003533837.1	uncharacterized protein LOC100781444 [Glycine max]	8.31	2	3	6	337	36.0611	4.65283	1.25057	1.03209	1.21829	1.16698	0.950023	0.808638	0.812821	0.857161	1.36145	0.0197909
XP_006593708.1	ATP sulfurylase 2 [Glycine max]	3.69	2	2	3	488	54.2031	7.41553	1.134	1.24262	1.09909	1.15857	0.838705	0.843451	0.871344	0.851166	1.36116	0.00228417
XP_003530960.1	uncharacterized protein LOC100786059 [Glycine max]	5.58	4	4	5	591	63.7794	8.70459	1.3143	1.11515	1.151	1.19349	0.842402	0.964814	0.824791	0.877336	1.36035	0.0138144
XP_003542663.1	UPF0051 protein ABCI8, chloroplastic [Glycine max]	4.96	3	3	3	544	60.5584	6.58057	1.28702	1.25263	1.07595	1.2052	0.880413	0.998024	0.780871	0.886436	1.3596	0.0245116
ABC94542.1	endo-1,4-beta-glucanase, partial [Glycine max]	5.48	3	3	4	602	65.9874	8.48486	1.34112	1.07253	1.08095	1.16487	0.857883	0.873581	0.840006	0.857157	1.35899	0.0255957
NP_001341843.1	TPR transcription factor [Glycine max]	2.52	1	1	1	357	39.0954	4.99561	1.24731	1.17092	1.21176	1.21	0.830566	0.811703	1.02968	0.890649	1.35856	0.0120018
XP_006580989.1	uncharacterized protein LOC100785488 isoform X1 [Glycine max]	9.3	1	2	3	172	19.7303	9.36377	1.25418	1.11991	1.19901	1.19103	0.90279	0.851801	0.875487	0.876693	1.35855	0.00165201
XP_006586829.1	CBBY-like protein isoform X4 [Glycine max]	2.92	1	1	1	308	34.1234	8.06006	1.25328	0.991166	0.988309	1.07759	0.76816	0.81289	0.798542	0.793197	1.35853	0.0328605
XP_014628225.1	probable beta-D-xylosidase 5 isoform X2 [Glycine max]	6.46	5	5	10	774	83.9462	6.20166	1.04012	1.29672	1.1212	1.15268	0.930107	0.795837	0.819521	0.848488	1.35851	0.0243389
XP_003529262.1	fructose-1,6-bisphosphatase, chloroplastic [Glycine max]	5.5	2	2	3	400	43.7855	7.41553	1.16306	1.13832	1.19035	1.16391	0.903233	0.807309	0.862337	0.857626	1.35713	0.000633609
XP_003538493.1	uncharacterized protein LOC100813596 [Glycine max]	10.42	2	2	2	192	21.7813	9.43701	1.30411	1.08307	1.26187	1.21635	0.890082	0.905073	0.895114	0.896757	1.35639	0.00925558
XP_003531586.1	uncharacterized protein At1g10890 isoform X2 [Glycine max]	5.38	2	2	2	279	33.5418	10.4624	1.15827	1.03092	1.23636	1.14185	0.806316	0.841351	0.87927	0.842312	1.35561	0.00917618
XP_003534177.1	protein CASP [Glycine max]	9.1	7	7	8	692	79.8096	5.33838	1.161	1.09183	1.2403	1.16438	0.841262	0.884325	0.852243	0.859277	1.35507	0.00242835
CBD32238.1	unnamed protein product [Glycine max]	41.64	3	11	37	365	39.8733	5.65576	1.07839	1.09732	1.19073	1.12215	0.810335	0.832397	0.843479	0.828737	1.35404	0.00124187
XP_006575455.1	eukaryotic translation initiation factor 2 subunit beta [Glycine max]	17.91	1	3	7	268	30.2704	6.11279	1.08522	1.29265	1.11309	1.16365	0.783553	0.92315	0.871474	0.859393	1.35404	0.0165934
XP_003533706.1	eukaryotic initiation factor 4A-3 [Glycine max]	20.39	1	9	21	407	45.9997	6.23975	1.30493	1.32432	1.00531	1.21152	0.866288	0.911602	0.909311	0.895734	1.35255	0.0388746
XP_003521098.1	transcription elongation factor SPT6 homolog [Glycine max]	2.83	1	5	6	1663	188.396	5.07178	1.1719	1.11703	1.15454	1.14782	0.932266	0.811748	0.802204	0.848739	1.35239	0.00263353
XP_003531754.1	kelch repeat-containing protein At3g27220 [Glycine max]	5.85	2	2	2	410	45.8986	9.45166	1.10424	1.22624	1.1967	1.17573	0.886383	0.862195	0.860963	0.869847	1.35165	0.00125036
NP_001354093.1	aldehyde dehydrogenase family 3 member I1 [Glycine max]	6.1	4	4	4	541	59.6761	7.34229	1.29651	1.25431	1.12226	1.22436	0.907303	1.01625	0.794619	0.906058	1.3513	0.0183607
KRH72116.1	hypothetical protein GLYMA_02G192200 [Glycine max]	7.69	3	3	4	299	33.4833	5.60498	1.04913	1.03562	1.16582	1.08352	0.795677	0.764466	0.846067	0.80207	1.35091	0.00412194
XP_003534086.1	beta-amylase 1, chloroplastic [Glycine max]	1.93	1	1	1	569	62.9417	6.11279	1.32966	1.09415	1.27733	1.23371	1.02876	0.897645	0.81497	0.91379	1.35011	0.0278446
AAC35354.1	alternative oxidase precursor [Glycine max]	8.1	1	3	7	321	36.4093	8.646	1.15479	1.05218	1.19213	1.13304	0.835353	0.924264	0.758951	0.839522	1.34962	0.00986513
ACU14617.1	unknown [Glycine max]	16.87	2	3	9	166	17.7432	6.78564	1.03016	1.27297	1.29628	1.1998	0.96078	0.877943	0.83002	0.889581	1.34873	0.0292106
XP_003542847.1	carotenoid 9,10(9',10')-cleavage dioxygenase 1 [Glycine max]	17.13	9	9	20	543	60.8999	6.81494	1.16035	1.15616	1.18846	1.16832	0.853326	0.863501	0.882082	0.866303	1.34863	2.14951e-05
XP_025985126.1	flowering time control protein FCA isoform X3 [Glycine max]	1.96	1	1	1	612	66.6991	8.47021	1.25627	1.07059	1.16299	1.16328	1.00754	0.821651	0.758971	0.862721	1.34839	0.0307636
XP_003552411.1	probable polygalacturonase [Glycine max]	9.71	2	4	9	484	53.2299	6.84424	1.07776	1.20844	1.0772	1.12114	0.893622	0.74023	0.860979	0.83161	1.34815	0.0105647
XP_014634139.1	ABC transporter I family member 6, chloroplastic isoform X2 [Glycine max]	11.36	3	3	8	273	30.0048	7.26904	1.141	1.06968	1.20646	1.13904	0.823906	0.764202	0.946921	0.84501	1.34797	0.0116372
ACU22831.1	unknown [Glycine max]	5.45	1	1	1	202	21.7378	8.90967	1.27672	0.979618	1.26061	1.17232	0.870821	0.882369	0.858513	0.870567	1.34661	0.0355182
XP_003556200.1	uncharacterized protein LOC100797815 [Glycine max]	1.14	1	1	1	699	80.4358	6.94678	1.27855	1.18983	1.04719	1.17186	0.832328	0.958077	0.820367	0.870258	1.34656	0.0200117
XP_003537985.1	ATP-dependent zinc metalloprotease FTSH 10, mitochondrial [Glycine max]	5.68	3	5	6	810	89.2691	8.38232	1.23531	1.20548	1.21976	1.22018	0.88611	0.940375	0.892261	0.906249	1.34641	8.18296e-05
XP_006589638.1	multicopper oxidase LPR2 [Glycine max]	6.78	1	2	2	575	65.3675	8.79248	1.18633	0.9918	1.08722	1.08845	0.808167	0.754541	0.862775	0.808495	1.34627	0.012098
XP_014620036.1	protein transport protein Sec61 subunit beta [Glycine max]	18.69	1	2	5	107	10.8795	11.6489	1.08041	1.05184	1.31326	1.1485	0.795238	0.807677	0.958271	0.853729	1.34528	0.0396041
NP_001237315.1	fructose-bisphosphate aldolase [Glycine max]	22.97	5	7	24	357	38.37	7.1665	1.07157	1.25963	1.1892	1.17347	0.885476	0.860106	0.871665	0.872416	1.34508	0.0055444
KRH00398.1	hypothetical protein GLYMA_18G210900 [Glycine max]	6.84	1	1	1	117	12.525	8.41162	1.22938	0.963208	1.16314	1.11857	0.823797	0.775984	0.895317	0.831699	1.34493	0.0302121
XP_003541767.1	STOREKEEPER protein [Glycine max]	3.79	2	2	2	448	49.2057	5.32568	1.11715	1.12389	1.18745	1.14283	0.82184	0.813073	0.914591	0.849835	1.34477	0.00175452
XP_003530953.1	uncharacterized protein LOC100782499 isoform X3 [Glycine max]	5.5	2	2	3	291	33.7031	9.51025	1.13991	1.32013	1.11525	1.19176	0.871102	0.824343	0.963725	0.88639	1.34451	0.0162186
XP_003524230.1	translocase of chloroplast 159, chloroplastic-like [Glycine max]	7.42	8	8	13	1240	133.307	4.61475	1.22526	1.0609	1.10563	1.13059	0.964574	0.794732	0.766609	0.841971	1.34279	0.0216481
CAX46386.1	hypothetical protein [Glycine max]	6.43	3	6	8	715	77.9885	6.84424	1.12737	1.13308	1.24195	1.16747	0.857875	0.877714	0.873823	0.869804	1.34222	0.00140141
KRH77780.1	hypothetical protein GLYMA_01G233300 [Glycine max]	2.79	4	4	4	1253	139.583	6.66846	1.1664	1.19871	1.13195	1.16569	0.895846	0.884536	0.826862	0.869081	1.34129	0.000499437
XP_003536218.1	casein kinase 1-like protein 10 [Glycine max]	1.77	1	1	1	452	51.1064	9.77393	1.14182	1.15885	1.1783	1.15966	0.91645	0.836551	0.842617	0.865206	1.34033	0.000447163
XP_003554424.1	GDSL esterase/lipase At5g03610 [Glycine max]	2.27	1	1	1	352	39.2243	9.59814	1.03933	1.13579	1.21685	1.13066	0.763692	0.853705	0.91744	0.844945	1.33814	0.013667
XP_014625509.1	lysine--tRNA ligase, cytoplasmic isoform X2 [Glycine max]	11.54	3	7	12	598	68.1172	6.41748	1.21062	1.06941	1.10199	1.12734	0.815549	0.874674	0.837816	0.84268	1.3378	0.00347695
KRH12163.1	hypothetical protein GLYMA_15G156200 [Glycine max]	4.59	1	2	5	479	52.651	5.49072	1.26601	1.17844	1.14823	1.19756	0.809396	0.883019	0.994023	0.895479	1.33734	0.00929296
KRH55034.1	hypothetical protein GLYMA_06G225800 [Glycine max]	7.18	1	1	2	195	21.0537	8.51416	1.15402	1.18502	1.1934	1.17748	0.977141	0.751481	0.913672	0.880765	1.33688	0.0121798
KRH02203.1	hypothetical protein GLYMA_17G023000 [Glycine max]	8.76	1	1	1	137	15.1902	9.30518	1.08404	1.37343	1.12752	1.195	0.965883	0.920996	0.796152	0.894344	1.33617	0.043801
KRH56361.1	hypothetical protein GLYMA_06G319300 [Glycine max]	9.09	1	2	5	198	21.597	8.47021	1.1365	1.24318	1.27959	1.21975	0.946192	0.84594	0.946509	0.91288	1.33616	0.00487443
XP_006582372.1	fasciclin-like arabinogalactan protein 16 [Glycine max]	11.41	2	3	8	447	49.6346	6.84424	1.27436	0.96121	1.14892	1.12816	0.898313	0.82854	0.80638	0.844411	1.33603	0.0406083
CDI44267.1	unnamed protein product [Glycine max]	13.38	1	5	9	411	45.1396	6.58057	1.07521	1.14903	1.22759	1.15061	0.911368	0.80497	0.869078	0.861805	1.33511	0.00580654
ACU18330.1	unknown [Glycine max]	10.19	3	3	3	324	35.5162	8.5874	1.04553	1.32743	1.25179	1.20825	0.884593	0.926413	0.90397	0.904992	1.33509	0.0235111
KRG90680.1	hypothetical protein GLYMA_20G107600 [Glycine max]	2.5	1	1	1	320	35.5299	4.99561	1.24571	1.17383	1.25724	1.22559	0.875673	0.948879	0.929584	0.918045	1.335	0.000834244
NP_001346185.1	uncharacterized protein LOC100778929 [Glycine max]	10	2	2	2	80	8.98455	5.85889	1.04491	1.26583	1.15273	1.15449	0.952395	0.750059	0.892657	0.865037	1.33461	0.0297944
KRH02433.1	hypothetical protein GLYMA_17G038600 [Glycine max]	3.9	1	1	1	231	25.7867	6.59521	1.03238	1.06069	1.22553	1.1062	0.805167	0.8977	0.784867	0.829245	1.33398	0.0163457
XP_003525675.1	formin-like protein 3 [Glycine max]	4.01	2	2	2	573	62.3576	6.37939	1.0524	1.11521	1.16808	1.1119	0.84353	0.831068	0.82628	0.833626	1.33381	0.00119079
XP_003522428.1	chaperone protein ClpB4, mitochondrial [Glycine max]	8.93	3	8	14	974	109.154	7.44482	1.19444	1.10121	1.17458	1.15674	0.858096	0.873259	0.870411	0.867255	1.33379	0.000545862
XP_006590736.1	aspartyl protease family protein 1 [Glycine max]	1.57	1	1	1	508	55.3304	5.36377	1.08585	1.15546	1.25913	1.16681	0.832756	0.811593	0.980371	0.874907	1.33364	0.0162663
KRH57665.1	hypothetical protein GLYMA_05G076700 [Glycine max]	18.95	2	2	2	190	20	8.93896	1.00529	1.18725	1.21582	1.13612	0.93263	0.808758	0.814297	0.851895	1.33363	0.0212845
NP_001240931.1	uncharacterized protein LOC100799108 [Glycine max]	48.51	1	10	40	235	25.5622	5.68115	1.00969	1.23724	1.27018	1.17237	0.963249	0.862061	0.812417	0.879242	1.33339	0.0346158
XP_003526905.1	CLPTM1-like membrane protein cnrB [Glycine max]	9.2	2	4	5	598	68.6635	5.66846	1.09523	1.28603	1.08765	1.1563	0.849324	0.837045	0.916796	0.867722	1.33257	0.0142168
XP_003547656.1	anthranilate synthase beta subunit 2, chloroplastic [Glycine max]	3.24	1	1	1	278	30.4536	7.63525	1.31713	1.00537	1.2092	1.17724	0.785295	0.934337	0.931823	0.883818	1.33199	0.0475513
XP_006598127.1	spermidine hydroxycinnamoyl transferase [Glycine max]	20.92	7	8	13	459	51.4084	6.63916	1.10327	1.09988	1.18017	1.12777	0.809621	0.747247	0.983654	0.846841	1.33174	0.0204035
XP_025982935.1	RNA-binding protein 25 isoform X2 [Glycine max]	2.6	2	2	2	768	88.8112	5.50342	0.933048	1.07984	1.13802	1.0503	0.793206	0.724879	0.848193	0.788759	1.33159	0.0207996
XP_003552461.1	phospholipase A(1) LCAT3 [Glycine max]	5.42	3	3	4	443	49.9567	6.04932	1.20749	1.25444	1.21386	1.22526	0.910802	0.917926	0.93221	0.920313	1.33136	4.45932e-05
NP_001237852.1	30S ribosomal protein S20, chloroplastic [Glycine max]	13.33	1	2	3	180	19.8788	10.4771	1.10874	1.32013	1.16259	1.19715	0.911188	0.862722	0.925818	0.899909	1.33031	0.0109205
XP_003523084.1	anthranilate phosphoribosyltransferase, chloroplastic isoform X2 [Glycine max]	5.26	2	2	3	399	42.1111	6.55127	1.24143	1.21967	1.13524	1.19878	0.877067	1.02282	0.803647	0.901177	1.33024	0.0145156
NP_001347250.1	heat shock 70 [Glycine max]	53.78	3	35	177	649	71.0431	5.21143	1.05409	1.29179	1.08869	1.14486	0.853595	0.850771	0.879867	0.861411	1.32905	0.0192108
XP_003539856.1	50S ribosomal protein L1, chloroplastic [Glycine max]	24.12	7	7	15	340	37.1486	9.21729	1.10959	1.15806	1.32966	1.1991	0.925682	0.821209	0.959858	0.90225	1.32901	0.0195859
XP_003529991.1	uncharacterized protein LOC100817587 isoform X1 [Glycine max]	4.96	2	2	2	363	41.1805	11.019	1.18829	1.08204	1.1771	1.14915	0.924078	0.857434	0.815021	0.865511	1.32771	0.00359697
KRH72901.1	hypothetical protein GLYMA_02G239700 [Glycine max]	36.92	1	3	12	130	14.9198	10.9019	1.065	1.11515	1.27056	1.15023	0.780636	0.79989	1.01894	0.866487	1.32747	0.0447666
KRG98521.1	hypothetical protein GLYMA_18G078500 [Glycine max]	20.41	1	1	1	49	5.61987	10.2427	1.22786	1.14457	1.21522	1.19589	0.912361	0.78505	1.00657	0.901328	1.3268	0.0131019
NP_001236941.1	uncharacterized protein LOC100527501 [Glycine max]	38.68	1	11	44	212	24.6127	11.4438	1.1048	0.974013	1.1009	1.0599	0.770089	0.712038	0.915679	0.799269	1.32609	0.0246753
XP_003524545.1	protease Do-like 1, chloroplastic [Glycine max]	5.87	2	2	2	426	45.1782	6.81494	1.22771	1.23053	1.19035	1.2162	0.934322	0.912499	0.904989	0.91727	1.32589	4.4338e-05
XP_006604279.1	uncharacterized protein LOC100820521 isoform X2 [Glycine max]	22.53	2	7	27	293	32.7228	4.94482	0.966273	1.20705	1.2969	1.15674	0.898299	0.847905	0.872253	0.872819	1.32529	0.0465943
NP_001240860.1	uncharacterized protein LOC100815224 [Glycine max]	17.79	2	4	7	208	22.7377	9.0708	1.15414	1.0936	1.22637	1.15804	0.821952	0.916543	0.883192	0.873896	1.32514	0.00387378
XP_003532226.2	dynamin-related protein 1E [Glycine max]	10.71	3	7	10	616	69.0791	7.81104	1.1221	1.19847	1.15504	1.15854	0.884234	0.905984	0.833073	0.87443	1.3249	0.000779241
KRH48633.1	hypothetical protein GLYMA_07G102100 [Glycine max]	2.3	1	1	1	392	43.5726	8.07471	1.35538	1.19384	1.11752	1.22225	0.864134	0.958814	0.945168	0.922705	1.32463	0.0170057
ACU19252.1	unknown [Glycine max]	43.57	1	15	60	241	27.5289	6.84424	1.21455	1.03885	1.28505	1.17949	0.824485	0.849102	0.998846	0.890811	1.32406	0.0340695
NP_001341042.1	ascorbate peroxidase [Glycine max]	37.28	2	11	27	287	31.6995	7.10791	1.26104	1.14157	1.16813	1.19024	0.905134	0.994409	0.798368	0.899304	1.32352	0.0123879
CBD30798.1	unnamed protein product [Glycine max]	40.49	1	6	20	247	27.3515	5.80811	0.923564	1.01538	1.22755	1.0555	0.755992	0.817209	0.819447	0.797549	1.32343	0.0492059
KRH72756.1	hypothetical protein GLYMA_02G231800 [Glycine max]	7.34	2	4	5	504	55.6551	5.47803	1.2053	1.12299	1.19598	1.17476	0.803822	0.936385	0.923353	0.887853	1.32314	0.00442683
XP_003552469.2	acyl-coenzyme A thioesterase 9, mitochondrial [Glycine max]	4.46	2	2	3	448	49.8926	6.01123	1.18077	1.24072	1.0624	1.1613	0.87049	0.921081	0.841716	0.877763	1.32302	0.00776968
ACU14969.1	unknown [Glycine max]	5.92	1	1	2	169	17.9262	7.13721	1.14977	1.07223	1.1912	1.13773	0.937184	0.773198	0.871475	0.860619	1.32199	0.00935423
XP_003552313.1	vacuolar-sorting receptor 1 [Glycine max]	6.14	1	5	5	619	68.6132	5.79541	0.999903	1.0948	1.23605	1.11025	0.780747	0.772193	0.967571	0.84017	1.32146	0.0448378
XP_003545010.1	chloroplastic lipocalin [Glycine max]	9.09	1	2	4	330	36.7692	6.25244	1.10019	1.04482	1.25129	1.1321	0.851583	0.815596	0.903997	0.857059	1.32091	0.0146639
XP_014630029.1	probable transcriptional regulatory protein At2g25830 isoform X3 [Glycine max]	3.45	1	1	1	232	25.8737	9.87646	1.11408	1.13446	1.12956	1.12603	0.876172	0.863051	0.818883	0.852702	1.32054	0.000119194
Q9AWB2.1	RecName: Full=Sulfite reductase [ferredoxin], chloroplastic; Short=GmSiR; AltName: Full=Nucleoid DNA-compacting protein of 68 kDa; Flags: Precursor - [SIR_SOYBN]	19.2	3	10	20	573	63.782	9.05615	1.21985	1.17018	1.10578	1.16527	0.896616	0.847821	0.904018	0.882818	1.31994	0.00165258
NP_001237257.1	uncharacterized protein LOC100499875 [Glycine max]	38.68	1	11	45	212	24.5947	11.4438	1.06536	1.09116	1.16779	1.1081	0.806815	0.840768	0.871426	0.839669	1.31969	0.00172422
KRH33880.1	hypothetical protein GLYMA_10G151000 [Glycine max]	6.35	1	1	1	126	13.4817	9.5249	0.996917	1.18542	1.20518	1.12917	0.929674	0.776176	0.864681	0.856844	1.31783	0.0270697
KRG90407.1	hypothetical protein GLYMA_20G089300 [Glycine max]	0.96	1	1	1	942	106.597	6.75635	1.29065	1.05265	1.13072	1.15801	0.901856	0.831359	0.903092	0.878769	1.31776	0.0195038
NP_001236097.2	chalcone--flavonone isomerase 1B-2 [Glycine max]	14.6	2	3	4	226	24.9567	5.23682	1.12792	1.18219	1.05066	1.12026	0.867629	0.717534	0.965864	0.850343	1.31742	0.029795
NP_001235051.1	uncharacterized protein LOC100527878 [Glycine max]	6.29	1	1	1	175	20.0624	9.17334	1.07162	1.17916	1.14138	1.13072	0.920213	0.829225	0.825997	0.858478	1.31712	0.0035
XP_006601359.1	synaptotagmin-2 isoform X2 [Glycine max]	16.38	1	8	10	458	52.1166	7.26904	1.03939	1.2777	1.04567	1.12092	0.877986	0.800605	0.87476	0.851117	1.317	0.0306424
XP_003554320.3	heat shock cognate 70 kDa protein 2 [Glycine max]	52.91	1	37	197	654	71.4553	5.16064	0.950481	1.15845	1.20032	1.10308	0.779628	0.819045	0.914444	0.837706	1.31679	0.0380206
KRH43912.1	hypothetical protein GLYMA_08G179700 [Glycine max]	24.92	1	8	19	325	34.6805	7.04932	1.22526	1.07676	1.16982	1.15728	0.914389	0.873895	0.850794	0.879693	1.31555	0.00415902
KRH46662.1	hypothetical protein GLYMA_08G349500 [Glycine max]	3.8	1	1	1	237	25.7863	8.27979	1.13153	1.08438	1.16813	1.12801	0.893578	0.775438	0.903992	0.857669	1.31521	0.00482497
XP_003546434.1	RNA-binding KH domain-containing protein PEPPER [Glycine max]	12.22	1	5	8	442	47.4265	5.5415	1.21778	1.13007	1.24747	1.19844	0.838587	0.86141	1.03396	0.911319	1.31506	0.0155776
KRH68707.1	hypothetical protein GLYMA_03G245400 [Glycine max]	5.63	1	1	1	160	17.9273	5.90967	1.12296	1.25561	1.14157	1.17338	0.889918	0.956375	0.831527	0.892607	1.31456	0.00693814
XP_003554193.1	glucose-6-phosphate isomerase, cytosolic [Glycine max]	11.27	4	6	12	568	62.7202	5.71924	1.17952	1.16927	1.14276	1.16385	0.918457	0.885864	0.852142	0.885487	1.31436	0.000226875
ACU22110.1	unknown [Glycine max]	27.25	2	10	16	466	49.5983	5.93506	1.14435	1.16818	1.13517	1.14924	0.901745	0.821226	0.902364	0.875112	1.31324	0.000669563
XP_003527434.1	ATP-dependent zinc metalloprotease FTSH, chloroplastic [Glycine max]	19.25	2	10	25	696	74.3477	6.23975	1.10255	1.12521	1.23129	1.15302	0.902405	0.867939	0.863874	0.878073	1.31312	0.00269662
ACU13933.1	unknown [Glycine max]	14.83	4	4	10	236	26.1069	10.1108	1.05309	1.28101	1.24891	1.19433	0.893533	0.957061	0.880017	0.910204	1.31216	0.0193661
KRH72577.1	hypothetical protein GLYMA_02G220800 [Glycine max]	9.9	2	2	5	192	22.7586	11.1802	1.23686	1.1768	1.13947	1.18438	0.981494	0.870223	0.856882	0.902866	1.3118	0.00442647
XP_003526001.1	glycine dehydrogenase (decarboxylating), mitochondrial [Glycine max]	8.6	1	10	29	1023	110.965	7.35693	1.18237	1.32328	1.16199	1.22255	0.940236	1.07927	0.776614	0.932038	1.31169	0.0453111
KRH44417.1	hypothetical protein GLYMA_08G209900 [Glycine max]	5.59	1	1	1	161	17.8931	7.37158	1.20267	1.08458	1.28438	1.19054	0.896975	0.850087	0.976071	0.907711	1.31159	0.0146256
XP_003531417.1	protein FLX-like 1 [Glycine max]	2.74	1	1	1	329	36.1603	7.41553	1.18819	1.12488	1.14261	1.1519	1.01396	0.853886	0.766981	0.878276	1.31154	0.0215722
KRH04247.1	hypothetical protein GLYMA_17G149100 [Glycine max]	1.57	1	1	1	574	65.1939	8.20654	1.2287	1.26164	1.08994	1.19343	0.934065	0.863751	0.932449	0.910089	1.31133	0.00788038
CBD32533.1	unnamed protein product [Glycine max]	3.23	2	2	4	588	66.1595	8.51416	1.22539	1.15283	1.09311	1.15711	0.830276	0.893176	0.924093	0.882515	1.31115	0.00433504
XP_025984236.1	uncharacterized protein LOC100804902 [Glycine max]	16.27	3	3	3	166	18.3384	5.18604	1.13097	1.07896	1.27438	1.16144	0.81982	0.908459	0.929764	0.886014	1.31086	0.0150464
ACU18850.1	unknown [Glycine max]	3.14	1	1	1	477	53.4605	6.03662	0.940231	1.2282	1.09538	1.08794	0.842468	0.87486	0.773189	0.830173	1.3105	0.0434933
KRH25071.1	hypothetical protein GLYMA_12G078400, partial [Glycine max]	13.57	1	8	15	597	66.7029	5.97314	1.29408	1.08606	1.31465	1.2316	1.00236	0.947478	0.870418	0.940086	1.31009	0.0240898
NP_001235433.2	uncharacterized protein LOC100306208 [Glycine max]	15.38	2	2	2	195	21.9786	8.00146	1.00195	1.0374	1.22743	1.08893	0.752793	0.795773	0.945012	0.831193	1.31008	0.0473364
KRH45339.1	hypothetical protein GLYMA_08G265400 [Glycine max]	3.47	1	1	1	404	44.6411	7.82568	1.11358	1.25277	1.10572	1.15735	0.840272	0.849257	0.964876	0.884802	1.30804	0.0119735
XP_003546741.1	linoleate 9S-lipoxygenase [Glycine max]	35.75	7	34	282	856	96.3167	6.81494	1.01742	1.25254	0.982259	1.08407	0.879982	0.782357	0.824276	0.828872	1.30789	0.0462247
NP_001348061.1	putative chloroplast RNA-binding protein 33 [Glycine max]	14.01	4	4	8	314	34.2831	5.31299	1.07234	1.24976	1.23493	1.18567	0.861675	0.924181	0.935501	0.907119	1.30708	0.0104593
XP_006600819.2	ATP-dependent Clp protease proteolytic subunit-related protein 2, chloroplastic isoform X2 [Glycine max]	5.3	1	1	2	283	31.5007	7.98682	1.16129	1.10224	1.05487	1.10613	0.805251	0.858894	0.874649	0.846265	1.30707	0.00222364
XP_003551250.1	enolase 1, chloroplastic [Glycine max]	26.58	3	9	27	489	52.1811	7.45947	1.24197	1.26633	1.11613	1.20814	1.08856	0.807735	0.877027	0.92444	1.30689	0.0423103
KRH61290.1	hypothetical protein GLYMA_04G038900 [Glycine max]	11.7	2	2	4	188	21.607	6.66846	1.03558	1.06427	1.27326	1.12437	0.775153	0.846424	0.959808	0.860461	1.3067	0.0458246
KRH53666.1	hypothetical protein GLYMA_06G139200 [Glycine max]	5.24	1	1	3	248	26.2066	9.65674	1.07761	1.16828	1.21897	1.15495	0.874313	0.847669	0.930258	0.88408	1.30639	0.00484712
XP_003533739.1	RNA-binding KH domain-containing protein PEPPER [Glycine max]	12.19	1	5	8	443	47.5346	5.52881	1.13111	1.16634	1.23171	1.17639	0.845835	0.907336	0.948389	0.90052	1.30634	0.00275868
XP_003550248.1	transmembrane 9 superfamily member 8 [Glycine max]	9.73	3	6	11	637	73.0866	7.41553	1.1122	1.11497	1.08896	1.10538	0.880076	0.842577	0.816201	0.846285	1.30615	0.000216507
NP_001242122.1	uncharacterized protein LOC100776510 [Glycine max]	6.68	1	3	10	464	51.6302	6.55127	1.19983	1.12899	1.16311	1.16398	0.798735	0.925881	0.949942	0.891519	1.30561	0.00598933
XP_003538668.1	hsp70-Hsp90 organizing protein 3 [Glycine max]	33.68	5	20	43	585	65.5219	6.66846	1.22506	1.16	1.11164	1.16557	0.869645	0.936282	0.872561	0.892829	1.30548	0.00228613
ACU23424.1	unknown [Glycine max]	42.98	1	9	38	235	25.5822	5.68115	1.04899	1.16253	1.17108	1.12753	0.908306	0.81667	0.86686	0.863945	1.3051	0.00513439
KRH07617.1	hypothetical protein GLYMA_16G098800 [Glycine max]	2.66	1	1	1	263	30.3386	8.66064	0.940045	0.853609	1.01445	0.936036	0.665293	0.737003	0.749707	0.717334	1.30488	0.0148974
XP_014622617.1	zinc finger CCCH domain-containing protein 25 [Glycine max]	2.52	1	1	1	436	51.9104	8.35303	1.10765	1.23554	1.10448	1.14923	0.810835	1.00823	0.824983	0.881349	1.30394	0.0252132
AJE59663.1	tau class glutathione S-transferase [Glycine max]	8.44	1	2	8	225	26.0358	7.43018	1.18059	1.09741	1.27799	1.18533	0.901621	0.966668	0.860081	0.909457	1.30334	0.0104607
P43210.1	RecName: Full=Delta-aminolevulinic acid dehydratase, chloroplastic; Short=ALADH; AltName: Full=Porphobilinogen synthase; Flags: Precursor - [HEM2_SOYBN]	18.93	6	6	11	412	45.039	7.09326	1.0486	1.27688	1.1577	1.16106	0.914452	0.871676	0.887657	0.891262	1.30271	0.0158483
KRH49883.1	hypothetical protein GLYMA_07G185400 [Glycine max]	22.83	4	7	18	346	36.3052	8.29443	1.17485	1.12707	1.1561	1.15267	0.860742	0.861974	0.935027	0.885914	1.30111	0.000698397
KRG97600.1	hypothetical protein GLYMA_18G018600 [Glycine max]	7.25	2	3	6	455	50.4254	5.19873	1.19955	1.23781	1.12116	1.18617	0.981773	0.881161	0.872998	0.911977	1.30066	0.00501009
NP_001235873.1	uncharacterized protein LOC100500032 [Glycine max]	54.76	7	14	51	168	19.9441	5.19873	1.11768	1.08936	1.28445	1.16383	0.822494	0.898327	0.965773	0.895531	1.2996	0.0218596
KRH58671.1	hypothetical protein GLYMA_05G141900 [Glycine max]	8.04	2	3	5	423	46.5039	8.06006	1.30388	1.11607	1.06492	1.16163	0.873894	0.944214	0.865383	0.894497	1.29864	0.0254132
NP_001238505.1	ribosomal protein L29 [Glycine max]	10.56	2	2	2	142	16.6356	9.99365	1.14203	1.05291	1.19807	1.131	0.824492	0.879389	0.910471	0.871451	1.29784	0.00617802
XP_003527517.1	probable carboxylesterase 15 [Glycine max]	36.69	9	9	19	338	37.71	5.87158	1.12625	1.11394	1.23929	1.15982	0.8649	0.893591	0.923557	0.894016	1.29732	0.00358097
XP_003549555.3	50S ribosomal protein L10, chloroplastic [Glycine max]	21.12	6	6	8	232	25.8047	9.40771	1.13112	1.12028	1.28348	1.17829	0.854723	0.895825	0.97439	0.908313	1.29723	0.0130073
CBD02028.1	unnamed protein product [Glycine max]	7.72	2	2	3	246	26.8161	9.37842	1.17635	1.12226	1.13834	1.14565	0.896464	0.857342	0.89609	0.883299	1.29701	0.000220232
XP_003526639.1	probable L-ascorbate peroxidase 6, chloroplastic/mitochondrial isoform X2 [Glycine max]	26.89	2	7	12	383	41.7173	7.57666	1.09491	1.32233	1.20828	1.20851	0.959397	0.884967	0.952157	0.932174	1.29644	0.016689
XP_006587009.1	translation machinery-associated protein 22 isoform X2 [Glycine max]	4.76	1	1	2	189	20.7019	7.63525	1.09057	1.00937	1.19322	1.09772	0.798494	0.885929	0.855874	0.846766	1.29637	0.0131631
KRH33537.1	hypothetical protein GLYMA_10G129800 [Glycine max]	3.94	1	1	1	279	30.402	4.86865	1.12721	0.999931	1.13016	1.08577	0.901984	0.818156	0.792552	0.837564	1.29634	0.0101709
KRH44885.1	hypothetical protein GLYMA_08G237400 [Glycine max]	10.74	1	4	9	298	31.9466	9.17334	1.01583	1.27098	1.09367	1.12682	0.952979	0.883276	0.77219	0.869482	1.29597	0.049011
XP_003544538.1	ATP-dependent zinc metalloprotease FTSH 4, mitochondrial isoform X1 [Glycine max]	8.42	1	6	8	713	76.9218	8.23584	1.10354	1.15916	1.16569	1.1428	0.962369	0.841538	0.841533	0.881813	1.29596	0.00434085
ACU16244.1	unknown, partial [Glycine max]	17.76	4	4	6	214	24.0997	4.80518	1.11252	1.07929	1.19995	1.13059	0.857682	0.87674	0.883519	0.872647	1.29559	0.00218236
NP_001235072.1	uncharacterized protein LOC100306184 [Glycine max]	55.36	7	14	51	168	19.9111	5.2876	1.12229	1.08831	1.27114	1.16058	0.829096	0.877311	0.982367	0.896258	1.29492	0.021473
NP_001347184.1	ABC transporter family protein [Glycine max]	12.94	4	7	8	595	66.6241	6.55127	1.21569	1.09131	1.06973	1.12558	0.915041	0.881352	0.812803	0.869732	1.29417	0.00936537
XP_006581002.1	uncharacterized protein LOC100788677 isoform X4 [Glycine max]	1.94	1	1	2	360	39.853	7.48877	1.29071	1.07454	1.10592	1.15706	0.884363	0.902752	0.895173	0.894096	1.29411	0.017735
ACU21031.1	unknown [Glycine max]	16.84	6	6	10	380	42.8704	4.91943	1.08295	1.13637	1.23386	1.15106	0.861151	0.922982	0.885634	0.889922	1.29344	0.0054156
BAG09389.1	peroxisomal citrate synthase precursor [Glycine max]	3.85	1	2	10	493	54.3702	8.08936	1.17129	1.08699	1.19623	1.1515	0.911248	0.858359	0.901392	0.890333	1.29334	0.00208716
KRH12657.1	hypothetical protein GLYMA_15G185800 [Glycine max]	15.63	3	3	5	160	17.3341	9.26123	1.02508	1.24905	1.22821	1.16745	0.96087	0.869218	0.878273	0.902787	1.29316	0.0265354
NP_001241238.1	uncharacterized protein LOC100795320 [Glycine max]	9.27	2	2	2	259	28.6124	6.30322	1.19773	1.23225	1.22498	1.21832	0.914149	1.01897	0.893858	0.942325	1.29289	0.00234964
	>prf||1906370A protein P21	9.41	2	2	7	202	21.4577	5.30029	1.14756	1.09679	1.35689	1.20041	0.894074	0.895861	1.00006	0.929999	1.29077	0.0358973
ACU13733.1	unknown [Glycine max]	7.95	1	1	1	88	9.64753	4.41162	1.14522	1.06062	1.08814	1.098	0.943097	0.714981	0.894433	0.850837	1.29049	0.0284791
XP_003523755.1	receptor-like protein kinase HSL1 [Glycine max]	2.97	1	1	1	1011	112.192	7.97217	1.23932	1.13988	1.17087	1.18336	0.902961	0.99014	0.857957	0.917019	1.29044	0.00542448
KRH02256.1	hypothetical protein GLYMA_17G026600 [Glycine max]	4.36	3	3	4	963	109.314	8.06006	1.22323	1.15689	1.11723	1.16578	0.943913	0.923071	0.844704	0.903896	1.28973	0.00374638
XP_003551902.1	spermidine hydroxycinnamoyl transferase [Glycine max]	16.44	5	6	8	450	50.215	8.73389	1.04033	1.19398	1.14485	1.12639	0.919846	0.821759	0.879417	0.873674	1.28925	0.00914818
KRH31722.1	hypothetical protein GLYMA_10G007800 [Glycine max]	8.73	1	1	1	126	13.8056	9.59814	1.06248	0.995302	1.16711	1.07496	0.760126	0.765664	0.975646	0.833812	1.28922	0.0498741
KRH28287.1	hypothetical protein GLYMA_11G042900 [Glycine max]	3.95	1	1	1	253	26.2402	8.60205	1.05578	1.1712	1.18826	1.13841	0.900708	0.786216	0.963999	0.883641	1.28832	0.0187085
KRH47267.1	hypothetical protein GLYMA_07G019100 [Glycine max]	9.02	4	4	8	543	59.3747	6.771	1.16533	1.04961	1.19575	1.1369	0.842046	0.902823	0.902764	0.882544	1.2882	0.00651353
KRH09147.1	hypothetical protein GLYMA_16G199200 [Glycine max]	22.07	4	6	14	290	31.0376	6.21436	1.25258	1.15808	1.13547	1.18204	0.957391	0.951084	0.844547	0.917674	1.28808	0.00670615
KRH65165.1	hypothetical protein GLYMA_03G017600 [Glycine max]	3.04	1	1	1	296	32.812	6.30322	1.10344	1.20874	1.07144	1.12787	0.871687	0.856307	0.898932	0.875642	1.28805	0.00432874
NP_001237497.1	uncharacterized protein LOC100306098 [Glycine max]	8.74	2	2	2	206	24.2277	9.24658	1.169	1.19379	1.04055	1.13445	0.949031	0.816446	0.876892	0.880789	1.28799	0.0141856
KRH73620.1	hypothetical protein GLYMA_02G284400 [Glycine max]	4.1	2	2	4	488	54.1634	5.70654	1.18062	1.2151	1.11844	1.17139	0.865506	1.00031	0.863751	0.909857	1.28744	0.00802957
XP_006604298.1	UBP1-associated protein 2A [Glycine max]	8.98	1	4	7	479	51.1523	5.09717	1.20514	1.20863	1.1526	1.18879	0.897929	0.917268	0.956856	0.924018	1.28655	0.000455771
XP_014630234.1	LON peptidase N-terminal domain and RING finger protein 1 isoform X8 [Glycine max]	4.44	2	2	2	428	49.0957	6.18896	0.99396	1.21552	1.08363	1.0977	0.861045	0.762272	0.93653	0.853282	1.28645	0.0403685
XP_014628172.1	uncharacterized protein LOC100796923 isoform X2 [Glycine max]	2.43	1	1	2	452	50.1634	6.94678	1.06016	1.20963	1.15877	1.14285	0.885745	0.933843	0.846817	0.888802	1.28584	0.0073717
XP_003519280.1	protein TIC110, chloroplastic [Glycine max]	20.6	6	18	33	995	109.881	6.32861	1.13238	1.15071	1.16529	1.14946	0.881625	0.894122	0.906071	0.89394	1.28583	2.73758e-05
KRH30720.1	hypothetical protein GLYMA_11G202700 [Glycine max]	7.57	2	2	2	304	33.486	4.62744	1.02276	1.20026	1.1567	1.12658	0.873692	0.889062	0.865971	0.876242	1.28569	0.00966315
NP_001240053.1	uncharacterized protein LOC100801614 [Glycine max]	10.95	1	1	1	137	15.337	9.96436	1.0809	1.23437	1.1518	1.15569	0.83257	0.869303	0.995641	0.899171	1.28528	0.0180745
XP_003531677.1	60S ribosomal protein L37-3 [Glycine max]	23.16	3	3	9	95	10.7307	11.9126	1.22277	1.1262	1.21256	1.18717	0.888405	0.867308	1.01536	0.923691	1.28525	0.00896715
XP_025984851.1	RNA recognition motif-containing protein isoform X1 [Glycine max]	7.08	2	2	4	240	27.9952	11.063	1.13516	1.06232	1.18007	1.12585	0.869794	0.9024	0.858159	0.876784	1.28407	0.00247996
KRH38812.1	hypothetical protein GLYMA_09G159800 [Glycine max]	7.14	1	1	1	140	15.6369	4.51318	1.05813	1.08023	1.03342	1.05726	0.887646	0.792196	0.793109	0.824317	1.28259	0.00248973
XP_006592137.1	calreticulin-3 [Glycine max]	19.38	1	10	16	418	49.1096	6.3667	1.06051	1.26386	1.10508	1.14315	0.878311	0.93464	0.861765	0.891572	1.28217	0.0184762
KRH69764.1	hypothetical protein GLYMA_02G046800 [Glycine max]	15.26	2	11	23	878	98.9038	7.48877	1.11747	1.24845	1.04746	1.13779	0.881959	0.91074	0.869756	0.887485	1.28204	0.014125
XP_014620976.1	CCR4-NOT transcription complex subunit 3 isoform X2 [Glycine max]	3.56	3	3	4	872	96.18	5.26221	1.126	1.01885	1.07931	1.07472	0.842623	0.828198	0.847757	0.839526	1.28015	0.00173336
XP_003537274.1	DNA-binding protein S1FA [Glycine max]	9.76	1	1	2	82	9.06202	9.93506	1.16749	1.0444	1.06978	1.09389	0.783083	0.83087	0.949704	0.854552	1.28008	0.0182807
XP_003555702.1	probable N-acetyl-gamma-glutamyl-phosphate reductase, chloroplastic [Glycine max]	14.07	5	5	11	391	42.8003	7.37158	1.19354	1.16008	1.10901	1.15421	0.897323	0.952241	0.856985	0.902183	1.27935	0.00241833
KRH58881.1	hypothetical protein GLYMA_05G153900 [Glycine max]	2.45	1	1	1	326	37.435	6.29053	1.11452	1.17891	1.10038	1.13127	0.975408	0.789836	0.8876	0.884281	1.27931	0.0136843
XP_014634902.1	grpE protein homolog 2, mitochondrial [Glycine max]	14.19	1	3	10	289	32.2754	5.92236	1.20972	1.04602	1.28044	1.17873	0.974147	0.886869	0.904299	0.921772	1.27876	0.0259315
KRH47971.1	hypothetical protein GLYMA_07G059800 [Glycine max]	10	2	2	3	290	30.8347	6.80029	1.1244	1.20399	1.13103	1.15314	0.876755	0.896617	0.932665	0.902012	1.27841	0.00115652
KRG90560.1	hypothetical protein GLYMA_20G099200 [Glycine max]	12.17	4	12	27	978	110.956	7.31299	1.24645	1.2244	1.12479	1.19855	0.96227	0.986997	0.863329	0.937532	1.27841	0.00799684
KRH68173.1	hypothetical protein GLYMA_03G213600 [Glycine max]	25.78	3	3	8	128	14.4383	6.32861	1.03639	1.16834	1.29856	1.16776	0.900157	0.861106	0.98107	0.914111	1.27749	0.0385137
KRG91722.1	hypothetical protein GLYMA_20G171000 [Glycine max]	5.23	1	1	1	153	17.2828	7.6499	1.04621	1.16029	1.15969	1.12206	0.915653	0.877455	0.842735	0.878614	1.27708	0.00495329
ACU24285.1	unknown [Glycine max]	12.43	2	5	9	354	37.9563	8.07471	1.16793	1.05393	1.14894	1.1236	0.830414	0.825165	0.984462	0.880014	1.2768	0.0180786
ACU16454.1	unknown [Glycine max]	5.47	1	1	1	128	14.6612	8.17725	1.00328	1.06712	1.27505	1.11515	0.90424	0.855273	0.861829	0.873781	1.27623	0.0444861
KRH21394.1	hypothetical protein GLYMA_13G237000 [Glycine max]	8.49	1	1	2	106	11.586	9.40771	1.00347	1.19623	1.14969	1.11647	0.849136	0.88744	0.887988	0.874855	1.27617	0.0153219
KRH02125.1	hypothetical protein GLYMA_17G017300 [Glycine max]	4.24	1	1	1	283	30.8304	7.41553	1.22851	1.07441	1.09009	1.13101	0.854649	0.944863	0.859279	0.886264	1.27615	0.0127648
XP_003534213.1	uncharacterized protein LOC100804285 [Glycine max]	3.52	3	3	4	1135	122.656	4.75439	1.15042	1.10935	1.19167	1.15048	0.911146	0.863543	0.930289	0.90166	1.27596	0.00130083
XP_003552518.1	malonyl-CoA:anthocyanidin 5-O-glucoside-6''-O-malonyltransferase [Glycine max]	15.46	6	6	9	511	56.6789	6.03662	1.07979	1.18637	1.08199	1.11605	0.855079	0.928244	0.84129	0.874871	1.27567	0.00553802
KRG94692.1	hypothetical protein GLYMA_19G102400 [Glycine max]	15.04	2	2	3	113	12.4642	4.84326	0.980502	1.04605	1.16985	1.06547	0.837516	0.820184	0.847996	0.835232	1.27566	0.0148079
ACU23466.1	unknown [Glycine max]	2.08	1	1	1	432	47.9176	4.64014	1.07945	1.0178	1.24139	1.11288	0.824523	0.863378	0.929845	0.872582	1.27539	0.0307094
XP_003530728.1	cysteine-rich repeat secretory protein 12 [Glycine max]	5.92	2	2	5	287	30.855	6.04932	1.02722	1.10452	1.21282	1.11485	0.857834	0.809062	0.956255	0.874384	1.27501	0.0253228
KRH53003.1	hypothetical protein GLYMA_06G100300 [Glycine max]	21.43	2	2	6	168	17.3185	6.75635	0.941661	1.03093	1.13014	1.03424	0.822174	0.764058	0.848576	0.811603	1.27432	0.0205155
Q2PMP9.1	RecName: Full=50S ribosomal protein L14, chloroplastic - [RK14_SOYBN]	29.51	3	3	8	122	13.5663	9.02686	1.0743	1.17704	1.13508	1.12881	0.926635	0.793479	0.93782	0.885978	1.27408	0.0116456
KRH18452.1	hypothetical protein GLYMA_13G061100 [Glycine max]	64.95	14	32	92	388	42.7147	4.79248	1.10704	1.02772	1.17009	1.10162	0.884683	0.896695	0.812585	0.864654	1.27405	0.00833447
CBC51405.1	unnamed protein product [Glycine max]	32.88	3	11	42	365	39.9293	6.27783	1.06794	1.00326	1.11345	1.06155	0.819717	0.797522	0.882585	0.833275	1.27395	0.00504221
NP_001235906.1	uncharacterized protein LOC100305730 [Glycine max]	16.07	2	4	13	168	19.0555	4.66553	1.02134	0.975275	1.02178	1.00613	0.867201	0.776243	0.726029	0.789824	1.27387	0.00801657
KRH37600.1	hypothetical protein GLYMA_09G076900 [Glycine max]	30.69	2	2	4	101	11.3417	7.04932	1.03374	1.25474	1.1582	1.1489	0.889154	0.924452	0.89231	0.901972	1.27376	0.0190789
ACU21124.1	unknown [Glycine max]	2.55	1	1	1	392	43.6402	5.46533	1.06982	1.20243	1.18269	1.15165	0.869975	0.942412	0.901903	0.904764	1.27287	0.00596553
XP_006604097.1	glucose-6-phosphate 1-dehydrogenase, cytoplasmic isoform [Glycine max]	10.6	4	5	6	519	59.6927	6.75635	1.12236	1.20606	1.08505	1.13783	0.97032	0.932751	0.77932	0.894131	1.27255	0.0236425
XP_003521020.1	glutamate--tRNA ligase, chloroplastic/mitochondrial [Glycine max]	6.8	4	4	6	559	62.646	6.81494	1.20516	1.1321	1.17076	1.16934	0.938755	0.936006	0.882074	0.918945	1.27248	0.000868886
KRH02768.1	hypothetical protein GLYMA_17G058300 [Glycine max]	3.14	1	1	2	287	32.5378	5.74463	1.16292	1.12278	1.17939	1.15503	0.807124	0.964761	0.951677	0.907854	1.27227	0.00970856
XP_014623794.1	probable polyamine oxidase 5 [Glycine max]	2.75	2	2	4	581	63.6275	6.45557	1.12088	1.16448	1.07996	1.12177	0.829753	0.972235	0.844584	0.882191	1.27157	0.00957465
XP_003543083.1	60S ribosomal protein L26-1 [Glycine max]	18.49	1	3	8	146	16.7042	10.9165	1.05954	0.963361	1.13118	1.05136	0.815483	0.816601	0.848545	0.826876	1.27148	0.0107673
NP_001237239.1	putative ATP synthase subunit b' [Glycine max]	26.51	1	7	19	215	23.5347	5.8335	1.04337	1.22877	1.24343	1.17186	0.862919	0.891042	1.01187	0.921944	1.27107	0.0340007
XP_014628594.1	interactor of constitutive active ROPs 3 isoform X2 [Glycine max]	1.3	1	1	1	615	69.0579	5.0083	1.12973	1.24728	1.03641	1.13781	0.914098	0.915671	0.856899	0.895556	1.27051	0.0193478
KRH33783.1	hypothetical protein GLYMA_10G145200 [Glycine max]	14.34	3	3	4	244	26.9531	7.44482	1.09267	1.15409	1.07453	1.1071	0.881934	0.826701	0.906103	0.871579	1.27022	0.00219092
ABD62083.1	endo-1,4-beta-glucancase precursor, partial [Glycine max]	11.59	2	7	16	604	66.7332	8.5874	1.03935	1.03404	1.09303	1.05547	0.796928	0.807345	0.889825	0.831366	1.26956	0.00302536
XP_003536585.1	mitotic checkpoint protein BUB3.1 [Glycine max]	15.59	1	5	6	340	37.7387	8.39697	1.07231	1.12824	1.09755	1.09937	0.918918	0.908591	0.772205	0.866571	1.26864	0.0095965
CBC52015.1	unnamed protein product [Glycine max]	7.16	3	5	8	810	89.0849	7.54736	1.18566	1.12495	1.16017	1.15692	0.904097	0.908076	0.923851	0.912008	1.26855	0.000192259
XP_003521220.1	peroxidase A2 [Glycine max]	6.36	2	2	6	330	35.0442	5.16064	1.12584	1.0845	1.17696	1.1291	0.896175	0.86928	0.905307	0.890254	1.26829	0.00116066
XP_014625086.1	protein starmaker-like [Glycine max]	3.13	1	2	2	576	68.3548	7.44482	1.12806	1.05093	1.08674	1.08857	0.837067	0.793328	0.948048	0.859481	1.26655	0.0110052
XP_003528883.1	probable methyltransferase PMT15 [Glycine max]	2.96	2	2	2	641	73.1299	8.1626	1.10466	1.29066	1.04392	1.14641	0.965885	0.898842	0.851097	0.905274	1.26637	0.0413793
XP_003519614.1	heterogeneous nuclear ribonucleoprotein 1 isoform X2 [Glycine max]	10.27	1	5	10	477	50.2643	7.51807	1.10374	1.05697	1.30755	1.15609	0.865528	0.88855	0.984668	0.912915	1.26637	0.0461068
XP_025980318.1	uncharacterized protein LOC100777266 isoform X1 [Glycine max]	17.09	2	5	15	392	41.4824	8.54346	1.00687	1.13216	1.10972	1.08292	0.927777	0.721653	0.916175	0.855202	1.26627	0.0419594
XP_003526992.1	manganese-dependent ADP-ribose/CDP-alcohol diphosphatase [Glycine max]	3.75	1	1	1	320	36.2641	6.26514	1.05861	1.14394	1.13832	1.11362	0.905683	0.891533	0.843039	0.880085	1.26536	0.00221409
NP_001241427.1	uncharacterized protein LOC100803033 [Glycine max]	60.47	1	16	79	253	26.6402	7.38623	0.996526	1.23448	1.21537	1.14879	0.957324	0.865651	0.901478	0.908151	1.26498	0.0408979
XP_003518348.1	sucrose transport protein SUC8 [Glycine max]	5.87	3	3	5	511	53.972	8.41162	1.12672	1.24289	1.03277	1.13413	0.898087	0.960328	0.831477	0.89663	1.26488	0.0290198
XP_006604647.1	lysosomal Pro-X carboxypeptidase [Glycine max]	10.24	1	6	10	508	57.1024	7.31299	1.08052	1.15193	1.18676	1.13974	0.866613	0.866219	0.973271	0.902034	1.26352	0.0074098
NP_001236419.1	uncharacterized protein LOC100499816 [Glycine max]	16.35	3	3	7	159	17.5016	10.1255	1.09931	1.01615	1.18558	1.10035	0.852188	0.837345	0.923896	0.871143	1.26311	0.0147039
KRH61952.1	hypothetical protein GLYMA_04G076700 [Glycine max]	8.47	3	3	6	425	46.1294	8.26514	1.19688	1.11507	1.13278	1.14824	0.847766	0.991077	0.889969	0.909604	1.26235	0.0083661
ACU21003.1	unknown [Glycine max]	5.08	2	2	4	413	47.1319	6.7124	1.26893	1.18837	1.06586	1.17439	0.92159	1.02531	0.844411	0.930436	1.26219	0.0365676
ACU17986.1	unknown [Glycine max]	9.57	1	2	3	230	24.6185	6.03662	1.0767	1.16811	1.04558	1.0968	0.866213	0.848158	0.892885	0.869085	1.26202	0.00428881
XP_006587249.1	DNA gyrase subunit A, chloroplastic/mitochondrial [Glycine max]	5.99	5	5	5	935	103.281	8.30908	1.26278	1.14089	1.0913	1.16499	0.96991	0.995053	0.806551	0.923838	1.26103	0.0365466
KRH01161.1	hypothetical protein GLYMA_18G258600 [Glycine max]	3.47	1	1	2	202	21.4696	6.53662	1.11029	1.08583	1.08101	1.09238	0.856674	0.869472	0.872707	0.866284	1.26099	2.55035e-05
RCW19311.1	hypothetical protein GLYMA_08G329400 [Glycine max]	1.57	1	1	1	637	68.5746	5.46533	1.09557	1.21971	1.09188	1.13572	0.84863	0.901797	0.953045	0.901157	1.26029	0.0105249
KRH26087.1	hypothetical protein GLYMA_12G151400 [Glycine max]	23.43	1	4	14	175	18.915	9.0415	1.01855	1.26154	1.21793	1.166	0.89279	0.936562	0.946241	0.925198	1.26028	0.0346966
XP_003554022.1	tubulin alpha-6 chain [Glycine max]	19.73	2	8	26	451	49.9287	5.09717	1.13721	1.10205	1.19637	1.14521	0.867216	1.01954	0.839613	0.908788	1.26015	0.0192355
XP_014634671.1	uncharacterized protein LOC100779278 isoform X3 [Glycine max]	2.56	2	2	2	625	68.5088	5.56689	1.09438	1.17492	1.15568	1.14166	0.907457	0.97648	0.834364	0.9061	1.25997	0.00781389
NP_001241140.1	uncharacterized protein LOC100797094 [Glycine max]	2.28	1	1	1	307	33.2436	7.92822	1.12798	1.14092	1.14941	1.13944	0.916125	0.915038	0.882583	0.904582	1.25963	4.94618e-05
NP_001241131.1	sterol 24-C methyltransferase 2-1 [Glycine max]	13.57	1	5	7	361	40.3713	6.94678	1.22382	1.08898	1.1574	1.15673	0.909505	0.898963	0.949042	0.91917	1.25845	0.00473416
NP_001237886.2	class II heat shock protein [Glycine max]	22.15	3	3	4	158	17.7933	7.1958	1.15515	1.30868	1.23101	1.23161	0.918704	0.887892	1.13003	0.978877	1.25819	0.0454747
KRH49009.1	hypothetical protein GLYMA_07G126200 [Glycine max]	6.29	2	2	3	556	59.2479	6.17627	1.00818	1.06547	1.14329	1.07231	0.815306	0.803074	0.938495	0.852292	1.25815	0.0195769
KRH46227.1	hypothetical protein GLYMA_08G319900 [Glycine max]	12.95	3	3	4	224	24.7144	6.52197	1.16773	1.12623	1.13179	1.14192	0.922305	0.920902	0.880363	0.907857	1.25782	0.000245773
CBD24656.1	unnamed protein product [Glycine max]	8.14	1	2	5	221	23.3251	6.771	1.01932	0.986078	1.19577	1.06706	0.791438	0.853516	0.901463	0.848806	1.25713	0.0394491
XP_003521066.1	RGG repeats nuclear RNA binding protein A [Glycine max]	9.51	2	2	2	368	39.1382	6.02393	1.23506	1.21014	1.10163	1.18228	1.01863	0.880492	0.922343	0.940489	1.25709	0.0139485
XP_003548468.1	cation/H(+) antiporter 15 [Glycine max]	0.84	1	1	1	830	92.7887	8.42627	1.19869	1.1443	1.15215	1.16505	0.917391	0.908736	0.956271	0.927466	1.25616	0.000447353
NP_001240030.1	uncharacterized protein LOC100797258 [Glycine max]	26.27	1	6	11	217	23.9523	6.58057	1.18064	1.03543	1.18347	1.13318	0.930094	0.914141	0.863507	0.902581	1.25549	0.012026
XP_003543778.1	protease Do-like 8, chloroplastic isoform X2 [Glycine max]	2.18	1	1	1	458	48.4867	7.37158	1.20015	1.13351	1.17007	1.16791	0.993633	0.898384	0.89996	0.930659	1.25493	0.00301469
XP_003534508.1	serine carboxypeptidase-like 20 [Glycine max]	2.37	1	1	3	506	56.674	6.63916	1.19783	1.08331	1.22885	1.17	0.905625	0.95013	0.942177	0.932644	1.25449	0.00687258
KRG89887.1	hypothetical protein GLYMA_20G054000 [Glycine max]	0.89	1	1	1	895	101.639	6.354	1.14798	1.08358	1.12685	1.11947	0.930888	0.858771	0.887994	0.892551	1.25423	0.00130269
XP_006588546.1	nucleolar protein 14 [Glycine max]	1.05	1	1	1	954	109.099	5.8208	1.12675	1.07131	1.16053	1.11953	0.973085	0.883645	0.821737	0.892822	1.25392	0.0113279
ACU19320.1	unknown [Glycine max]	11.05	1	4	17	344	37.3797	6.94678	1.00603	1.19032	1.13723	1.11119	0.893009	0.851545	0.915066	0.88654	1.25341	0.017788
NP_001241132.1	uncharacterized protein LOC100816293 [Glycine max]	17.6	2	6	28	358	38.7326	5.0083	1.05768	1.20996	1.05736	1.10834	0.889365	0.876578	0.888958	0.884967	1.2524	0.0118666
XP_006579932.1	subtilisin-like protease SBT1.7 [Glycine max]	7.55	1	7	16	755	79.6121	6.59521	1.03562	1.26625	1.06114	1.12101	0.871912	0.934361	0.879556	0.895277	1.25213	0.0405023
KRH62872.1	hypothetical protein GLYMA_04G139000 [Glycine max]	4.82	1	1	1	166	18.8519	9.08545	1.16775	1.22755	1.09369	1.163	0.926131	1.02137	0.839139	0.928879	1.25204	0.0230929
XP_006585277.1	ABC transporter D family member 1 isoform X2 [Glycine max]	1.2	1	2	2	1338	149.959	9.0708	1.1564	1.02901	1.20002	1.12848	0.878249	0.950319	0.878287	0.902285	1.25069	0.0162229
XP_014620876.1	RNA-binding KH domain-containing protein PEPPER isoform X2 [Glycine max]	8.37	2	3	5	406	43.4059	6.1001	1.09523	1.0925	1.06119	1.08297	0.839942	0.858979	0.899998	0.866307	1.25011	0.000480964
XP_014622482.1	serine/arginine-rich splicing factor RSZ22A isoform X4 [Glycine max]	24.71	6	6	8	174	19.8419	11.0776	1.08697	1.20292	1.19289	1.16093	0.929617	0.969119	0.888448	0.929061	1.24957	0.00611214
XP_003518599.1	ABC transporter B family member 4 isoform X1 [Glycine max]	8.81	7	10	13	1282	138.192	6.97607	1.15409	1.18091	1.10883	1.14794	0.933349	0.959692	0.863143	0.918728	1.24949	0.0030169
NP_001341845.1	sucrose synthase [Glycine max]	30.31	3	26	95	805	92.1327	6.354	1.05603	1.13488	1.04882	1.07991	0.892692	0.825035	0.87886	0.865529	1.24769	0.00338866
XP_003529871.1	transmembrane 9 superfamily member 7 [Glycine max]	11.88	2	7	14	640	73.7006	8.32373	1.15751	1.19696	1.08956	1.14801	0.944478	0.982415	0.833684	0.920193	1.24757	0.0139521
ACU13253.1	unknown [Glycine max]	11.54	1	1	1	78	8.65226	9.48096	1.15568	1.11873	1.17977	1.15139	0.870787	0.971733	0.926389	0.92297	1.24749	0.00260213
KRH33175.1	hypothetical protein GLYMA_10G104300 [Glycine max]	13.76	4	5	16	458	51.3098	6.48096	1.02274	1.15677	1.12788	1.10246	0.812362	0.86759	0.971833	0.883928	1.24723	0.0243503
ACU19699.1	unknown [Glycine max]	18.18	1	1	3	77	8.66673	9.40771	1.0253	1.21076	1.19042	1.14216	0.927008	0.917986	0.903686	0.916226	1.24659	0.018748
KRH69657.1	hypothetical protein GLYMA_02G040600 [Glycine max]	12.3	3	3	5	187	20.8115	4.51318	1.10025	1.10453	1.17216	1.12565	0.904047	0.860302	0.944887	0.903079	1.24645	0.00273807
KRH59442.1	hypothetical protein GLYMA_05G183700 [Glycine max]	4.86	1	1	1	185	20.3255	6.20166	1.1476	1.02455	1.18026	1.11747	0.835669	0.989667	0.865471	0.896935	1.24587	0.0299868
XP_003523019.1	protein EMBRYO DEFECTIVE 514 [Glycine max]	3.57	1	1	1	252	27.9736	5.40186	1.19264	1.15059	1.18417	1.1758	0.872724	0.94912	1.01072	0.944188	1.2453	0.00524431
KRH02868.1	hypothetical protein GLYMA_17G063000 [Glycine max]	7.87	1	5	6	686	76.2582	5.57959	1.19123	1.09306	1.17541	1.15323	0.906289	0.933986	0.938002	0.926092	1.24527	0.00208616
XP_006573582.1	U1 small nuclear ribonucleoprotein 70 kDa isoform X2 [Glycine max]	9.6	5	5	6	479	57.083	8.89502	1.10496	1.13052	1.15938	1.13162	0.898465	0.916141	0.911828	0.908811	1.24517	0.000178001
CBD34646.1	unnamed protein product [Glycine max]	10.12	4	4	5	484	53.8145	8.22119	1.07563	1.13688	1.11226	1.10826	0.870715	0.891738	0.908135	0.890196	1.24496	0.000470741
NP_001237569.2	60S ribosomal protein L2-like [Glycine max]	12.31	2	2	3	195	20.995	11.2534	1.12298	1.12066	1.26393	1.16919	0.875502	0.937656	1.00608	0.939747	1.24415	0.0192807
ACU19966.1	unknown [Glycine max]	8.48	1	1	2	224	24.2957	6.53662	1.08998	1.06317	1.11479	1.08931	0.880584	0.827828	0.919332	0.875915	1.24363	0.00217432
XP_003551903.1	spermidine hydroxycinnamoyl transferase [Glycine max]	29.14	7	10	21	453	50.8181	8.32373	1.0246	1.09208	1.13143	1.0827	0.835516	0.939114	0.83872	0.871117	1.24289	0.0101466
KRH26425.1	hypothetical protein GLYMA_12G173200 [Glycine max]	14.24	1	9	14	681	75.9741	6.63916	1.16907	1.04671	1.2017	1.13916	1.02331	0.816825	0.910494	0.916877	1.24244	0.0431769
XP_006584089.1	protein CLMP1 [Glycine max]	2.21	2	2	3	769	84.4954	5.89697	1.19278	1.01266	1.15379	1.11974	0.837322	0.937209	0.929218	0.90125	1.24243	0.026152
KRG88694.1	hypothetical protein GLYMA_U033900 [Glycine max]	1.82	2	2	3	933	105.108	6.17627	1.25103	1.03918	1.1242	1.13814	0.935969	0.906068	0.907024	0.916353	1.24203	0.0236232
NP_001276247.2	chloroplastic lipocalin [Glycine max]	6.99	1	2	8	329	36.5871	6.25244	1.14737	1.08696	1.18445	1.13959	0.902106	0.861713	0.989215	0.917678	1.24182	0.00925875
RCW18890.1	hypothetical protein GLYMA_18G250100 [Glycine max]	17.03	11	13	45	787	84.3067	9.18799	0.971906	1.00238	1.1416	1.03863	0.85443	0.786568	0.868349	0.836449	1.24171	0.0252464
XP_014620825.1	zinc finger CCCH domain-containing protein 40 [Glycine max]	6.42	2	2	3	467	52.7037	7.47412	1.0715	1.09729	1.03927	1.06935	0.881466	0.840234	0.862129	0.861276	1.24159	0.000538714
XP_003555769.1	peroxidase 5 [Glycine max]	5.47	1	2	3	329	35.0153	5.18604	1.04869	1.06649	1.13973	1.08497	0.899062	0.835058	0.887966	0.874029	1.24134	0.00348865
NP_001235267.2	cysteine synthase [Glycine max]	14.55	4	6	15	323	34.6582	5.46533	1.05237	1.11077	1.16835	1.11049	0.901348	0.886422	0.896639	0.894803	1.24105	0.00308398
KRH62210.1	hypothetical protein GLYMA_04G093600 [Glycine max]	9.55	5	5	11	513	57.3293	7.40088	1.04513	1.17492	1.23215	1.15073	0.903126	0.979686	0.901167	0.927993	1.24002	0.021824
Q2PMV0.1	RecName: Full=ATP synthase subunit beta, chloroplastic; AltName: Full=ATP synthase F1 sector subunit beta; AltName: Full=F-ATPase subunit beta - [ATPB_SOYBN]	45.78	18	18	94	498	53.7211	5.40186	1.14274	1.11386	1.12279	1.12646	0.935134	0.883887	0.908306	0.909109	1.23909	0.000219914
XP_006578276.1	argininosuccinate lyase, chloroplastic isoform X2 [Glycine max]	14.68	7	7	12	470	52.3959	5.49072	1.24232	1.12822	1.08062	1.15039	0.886844	1.04582	0.852692	0.928451	1.23904	0.0439601
XP_006577034.1	histidine--tRNA ligase, chloroplastic/mitochondrial isoform X3 [Glycine max]	7.83	3	3	5	396	44.399	8.30908	1.1867	1.21731	1.07012	1.15804	0.98024	0.978468	0.847263	0.935324	1.23812	0.0239296
KRH08801.1	hypothetical protein GLYMA_16G175200 [Glycine max]	13.38	4	5	9	471	52.0224	5.92236	1.19842	1.06434	0.999661	1.08747	0.895832	0.844193	0.896298	0.878774	1.23749	0.0267921
XP_014628850.1	uncharacterized protein LOC100779351 isoform X2 [Glycine max]	2.93	1	1	1	239	26.9937	4.61475	0.940899	0.993905	1.03931	0.991372	0.774162	0.722727	0.909482	0.802123	1.23593	0.0389219
NP_001341802.1	stachyose synthase [Glycine max]	3.6	2	2	2	860	95.1833	6.02393	1.17595	1.11754	1.12042	1.13797	0.906236	0.845831	1.01271	0.921593	1.23479	0.0144594
NP_001238728.1	uncharacterized protein LOC100306174 [Glycine max]	28.65	1	4	12	178	21.2675	10.4185	1.13695	1.00068	1.14865	1.09543	0.944765	0.847357	0.869382	0.887168	1.23475	0.0203832
NP_001304508.1	beta-glucosidase BoGH3B precursor [Glycine max]	14.35	5	8	18	627	68.7085	8.95361	1.09319	1.18429	1.04762	1.10837	0.939573	0.886594	0.867359	0.897842	1.23448	0.00991238
XP_003548406.2	probable L-gulonolactone oxidase 6 [Glycine max]	4.56	2	2	3	592	65.4215	8.14795	1.10433	1.12529	1.11076	1.11346	0.894894	0.919731	0.891658	0.902095	1.2343	4.05118e-05
KRH03329.1	hypothetical protein GLYMA_17G091300 [Glycine max]	19.68	3	3	4	188	20.1196	9.65674	0.941786	1.13228	1.17624	1.08343	0.879208	0.857057	0.897812	0.878026	1.23394	0.0479599
ACU18904.1	unknown [Glycine max]	8.2	2	2	2	244	27.4922	6.34131	1.08172	1.15631	1.13023	1.12275	0.90329	0.908452	0.918248	0.909997	1.2338	0.000673023
XP_003528441.1	phospholipid:diacylglycerol acyltransferase 1 [Glycine max]	12.57	3	8	11	676	75.5224	6.72705	1.14547	1.02822	1.12421	1.0993	0.827703	0.877205	0.968507	0.891138	1.23359	0.0191111
ACU20015.1	unknown [Glycine max]	10.86	2	2	2	175	19.0468	5.90967	1.12666	1.00245	1.16342	1.09751	0.924524	0.819889	0.925064	0.889826	1.2334	0.0257236
ACU15091.1	unknown, partial [Glycine max]	4.88	2	2	2	205	22.6696	7.53271	1.08867	1.12554	1.13991	1.11804	0.895379	0.931007	0.894771	0.907052	1.23261	0.0004058
XP_003519603.1	cell division protein FtsZ homolog 1, chloroplastic [Glycine max]	9.09	1	4	6	418	44.022	6.58057	1.12375	1.07455	1.13875	1.11235	0.943382	0.876152	0.887778	0.902437	1.2326	0.00178609
KRH54212.1	hypothetical protein GLYMA_06G171900 [Glycine max]	5.31	3	3	4	546	59.3548	7.25439	1.13691	1.12781	1.0945	1.11974	0.899513	0.901717	0.924943	0.908724	1.23222	0.000157812
XP_006572862.1	uncharacterized protein LOC100791908 isoform X1 [Glycine max]	18.86	1	6	8	297	30.7409	9.37842	1.23902	1.15552	1.06322	1.15259	0.922213	1.03068	0.856292	0.936395	1.23088	0.0395912
XP_003538906.1	protein GRIP [Glycine max]	8.09	1	6	8	791	90.3366	5.0083	1.23632	1.1043	1.04356	1.12806	0.832251	0.959084	0.958141	0.916492	1.23084	0.0403993
CBC49667.1	unnamed protein product [Glycine max]	3.44	2	2	3	582	65.3752	5.2876	1.12045	0.943811	1.08332	1.04919	0.832507	0.800879	0.924541	0.852642	1.23052	0.0395911
NP_001239907.1	uncharacterized protein LOC100790835 [Glycine max]	33.91	5	11	44	348	39.1051	8.1333	1.12336	1.05367	1.17859	1.11854	0.870894	0.942456	0.914251	0.9092	1.23025	0.00738711
KRH55291.1	hypothetical protein GLYMA_06G243100 [Glycine max]	7.87	1	1	2	89	10.4254	8.17725	1.17361	1.06164	0.945048	1.0601	0.874426	0.889323	0.823837	0.862529	1.22906	0.0455792
XP_003540128.1	chloroplast envelope quinone oxidoreductase homolog [Glycine max]	33.84	11	12	46	328	34.8105	8.19189	1.08871	1.23961	1.11431	1.14755	0.922936	0.939818	0.941255	0.93467	1.22776	0.0105777
XP_025979834.1	lysine--tRNA ligase, cytoplasmic-like [Glycine max]	18.46	2	10	29	596	68.1393	6.46826	1.06929	1.16483	0.976245	1.07012	0.868567	0.908903	0.837379	0.871616	1.22774	0.027075
XP_003542985.1	pyridoxal 5'-phosphate synthase subunit PDX1 [Glycine max]	22.51	1	7	26	311	33.172	6.32861	1.0828	1.13484	1.06423	1.09396	0.941698	0.879715	0.852181	0.891198	1.22751	0.00391645
XP_003526555.1	uncharacterized protein LOC100783725 [Glycine max]	21.17	5	5	11	222	24.2398	9.08545	1.21447	1.06644	1.09276	1.12456	0.903254	1.00524	0.842135	0.916878	1.22651	0.0344594
XP_003522728.1	KH domain-containing protein HEN4 [Glycine max]	5.16	2	3	4	678	72.7634	6.354	1.10916	0.934738	1.08148	1.04179	0.844403	0.817182	0.886721	0.849435	1.22645	0.0291265
XP_006585499.1	multiple organellar RNA editing factor 1, mitochondrial isoform X2 [Glycine max]	6.37	3	3	3	455	51.0632	8.76318	0.99596	1.15086	1.0793	1.07537	0.897545	0.865541	0.867855	0.87698	1.22622	0.0124513
KRH10536.1	hypothetical protein GLYMA_15G053300 [Glycine max]	1.89	1	1	1	371	41.3393	4.66553	1.03205	0.987163	1.15511	1.05811	0.881623	0.801699	0.905432	0.862918	1.2262	0.0300133
XP_003523570.1	glucose-1-phosphate adenylyltransferase large subunit 1 isoform X1 [Glycine max]	4.34	2	2	3	530	58.8779	8.1333	1.0838	1.18733	0.996697	1.08928	0.964876	0.879649	0.820802	0.888442	1.22605	0.0439706
NP_001241535.1	putative syntaxin-131-like [Glycine max]	34.97	2	12	23	306	34.511	7.48877	1.02266	1.099	1.13713	1.08626	0.841413	0.838213	0.97917	0.886266	1.22566	0.0252111
RCW19378.1	hypothetical protein GLYMA_06G292800 [Glycine max]	8.18	4	4	4	477	52.7242	6.48096	1.09879	1.12983	1.15823	1.12895	0.879784	0.970894	0.916688	0.922456	1.22386	0.00281304
KRH15642.1	hypothetical protein GLYMA_14G101900 [Glycine max]	26.83	1	2	3	82	8.73962	9.31982	1.0828	1.08647	1.16554	1.1116	0.845841	0.889468	0.98959	0.9083	1.22383	0.0156729
NP_001235845.2	temperature-induced lipocalin-like [Glycine max]	32.61	3	5	17	184	21.2096	6.06201	1.02417	1.24476	1.22564	1.16486	0.950607	0.952526	0.953553	0.952229	1.2233	0.039426
KRH46234.1	hypothetical protein GLYMA_08G320400 [Glycine max]	11.63	1	1	2	86	9.42567	9.01221	1.13819	1.16726	1.11298	1.13948	0.941495	0.908951	0.944077	0.931508	1.22326	0.000423374
KRH00842.1	hypothetical protein GLYMA_18G237300 [Glycine max]	8.44	1	3	6	391	44.6632	6.85889	1.14095	1.1497	1.0859	1.12552	0.9265	0.968133	0.86638	0.920338	1.22294	0.00452072
XP_003542717.1	guanylate-binding protein 1 [Glycine max]	9.25	1	11	13	1060	120.283	7.91357	1.12625	1.12564	1.04668	1.09952	0.902439	1.00816	0.788084	0.899562	1.22229	0.0438775
ACU19454.1	unknown [Glycine max]	10	3	3	5	230	25.7205	9.83252	1.09579	1.10002	1.09373	1.09651	0.85584	0.902415	0.933457	0.897237	1.2221	0.00091766
XP_003546581.1	NEDD8 ultimate buster 1 [Glycine max]	4.5	3	3	4	555	61.6967	5.70654	1.15477	1.13684	1.18558	1.15906	0.937888	0.938607	0.968877	0.948457	1.22205	0.00027437
ACU19683.1	unknown [Glycine max]	5.07	1	2	3	335	38.1636	8.26514	1.20026	1.10971	1.11835	1.14277	0.913644	1.03756	0.854558	0.935256	1.22188	0.027446
XP_003556457.1	cell division cycle 5-like protein isoform X1 [Glycine max]	0.93	1	1	2	963	108.352	5.38916	1.13307	1.05155	1.16444	1.11635	0.83749	0.968621	0.934885	0.913665	1.22184	0.0172881
CAY09185.1	unnamed protein product [Glycine max]	6.9	3	3	3	565	61.5534	9.40771	1.13037	1.20222	1.14678	1.15979	0.958668	0.894622	0.994383	0.949225	1.22183	0.00443187
NP_001242117.1	uncharacterized protein LOC100807997 [Glycine max]	11.05	1	4	18	344	37.3919	7.32764	1.0566	1.11402	1.14625	1.10562	0.893958	0.906009	0.914839	0.904935	1.22177	0.00172653
P18663.2	RecName: Full=50S ribosomal protein L2-A, chloroplastic - [RK2A_SOYBN]	18.61	4	4	10	274	29.8321	10.7993	1.05613	1.1615	1.11138	1.10967	0.91402	0.886863	0.927515	0.909466	1.22013	0.00360314
NP_001341212.1	peptidyl-prolyl cis-trans isomerase 1 [Glycine max]	27.33	1	6	32	172	18.213	8.45557	1.12279	0.988897	1.04973	1.05381	0.887559	0.785399	0.921972	0.864977	1.21831	0.0286067
XP_003550136.1	plasma membrane ATPase 4 [Glycine max]	26.5	1	21	55	951	104.556	7.38623	1.17159	0.989946	1.06091	1.07415	0.942808	0.896053	0.806159	0.881673	1.21831	0.0440583
NP_001242811.1	uncharacterized protein LOC100780008 [Glycine max]	44.38	5	6	26	160	16.4843	7.37158	1.08211	1.08174	1.12319	1.09568	0.899767	0.878863	0.919481	0.89937	1.21827	0.000407989
KRH31147.1	hypothetical protein GLYMA_11G230000 [Glycine max]	7.54	3	3	4	451	51.0149	6.48096	1.2434	1.13122	1.08604	1.15355	0.97111	0.999612	0.871411	0.947378	1.21763	0.0275277
XP_003554589.1	cathepsin B-like protease 2 [Glycine max]	17.98	2	6	20	356	39.4183	6.26514	1.00799	1.15423	1.09658	1.08627	0.894828	0.880691	0.901417	0.892312	1.21736	0.0107075
ACU23713.1	unknown [Glycine max]	10.98	2	2	3	164	18.3444	5.03369	1.13294	1.13243	1.12877	1.13138	0.861237	0.9361	0.991355	0.929564	1.21711	0.0058875
KRH52556.1	hypothetical protein GLYMA_06G075100 [Glycine max]	4.26	1	2	4	446	48.6122	6.85889	1.15304	0.951029	1.13717	1.08041	0.851901	0.885144	0.926512	0.887853	1.21688	0.0479618
NP_001238114.1	disease resistance response protein 1 precursor [Glycine max]	35.08	5	5	33	191	21.2169	6.3667	1.02232	1.23286	1.11067	1.12195	0.940882	0.879781	0.946544	0.922402	1.21633	0.0367348
XP_006585266.1	chaperone protein dnaJ A6, chloroplastic isoform X2 [Glycine max]	16.09	3	6	9	379	40.9586	8.51416	1.15796	1.11752	1.1376	1.13769	0.936968	0.97141	0.897707	0.935362	1.21631	0.0011335
XP_025979978.1	RNA-binding protein 39 isoform X2 [Glycine max]	4.97	1	1	1	342	36.3711	5.07178	1.07884	1.10406	1.17043	1.11778	0.891414	0.939692	0.925882	0.918996	1.2163	0.00298808
ACU23262.1	unknown [Glycine max]	41.1	5	11	31	309	33.1782	7.26904	1.11693	1.20425	1.15639	1.15919	0.935512	0.948947	0.974869	0.953109	1.21622	0.00175813
KRH64920.1	hypothetical protein GLYMA_03G004300 [Glycine max]	9.36	2	2	3	203	22.5804	5.80811	1.16736	1.02262	1.10193	1.0973	0.987056	0.892328	0.827454	0.902279	1.21615	0.0354072
XP_014618550.1	iron-sulfur cluster co-chaperone protein HscB, mitochondrial isoform X1 [Glycine max]	6.79	3	3	3	265	30.6742	6.22705	1.16938	1.08875	1.08746	1.1152	0.904314	0.944805	0.902222	0.917114	1.21599	0.00287582
CBC32628.1	unnamed protein product [Glycine max]	20.37	2	4	6	216	24.6385	6.22705	1.05902	1.11206	1.07293	1.08134	0.88297	0.913284	0.871762	0.889339	1.21589	0.000677032
KRH14587.1	hypothetical protein GLYMA_14G035400 [Glycine max]	1.43	1	1	1	767	84.7203	5.35107	1.116	1.01241	1.19231	1.10691	0.865117	0.865191	1.00352	0.911274	1.21468	0.0482842
XP_003519046.1	uncharacterized protein LOC100817993 [Glycine max]	26.56	2	2	3	128	14.1371	7.34229	1.05474	1.13549	1.22742	1.13922	0.841299	0.973394	1.00425	0.939648	1.21239	0.0475231
KRH50783.1	hypothetical protein GLYMA_07G243600 [Glycine max]	51.9	2	8	74	158	16.7775	4.88135	1.07688	1.02216	1.12241	1.07382	0.825873	0.883283	0.948036	0.885731	1.21235	0.0146218
CBL54445.1	unnamed protein product [Glycine max]	2.4	1	1	1	334	36.0252	6.31592	1.04163	1.20702	1.17123	1.13996	0.883817	0.965829	0.971304	0.940317	1.21231	0.0257565
XP_025984544.1	DAZ-associated protein 1 [Glycine max]	3.04	1	1	2	362	40.3	7.97217	1.10508	1.13752	1.10131	1.11464	0.979543	0.930558	0.848616	0.919572	1.21212	0.0080982
XP_025982584.1	coiled-coil domain-containing protein 22 isoform X2 [Glycine max]	2.47	1	1	1	324	37.4731	5.021	0.987553	1.10147	1.04724	1.04542	0.797554	0.937197	0.85348	0.862744	1.21174	0.0249619
XP_003535918.1	ATP-dependent Clp protease proteolytic subunit 5, chloroplastic [Glycine max]	11.55	3	3	7	303	32.9315	7.98682	1.08048	1.15859	1.16783	1.13563	0.910923	0.914747	0.986283	0.937318	1.21158	0.0058418
XP_003529359.1	apoptosis inhibitor 5-like protein API5 [Glycine max]	14	6	6	8	550	61.2426	8.6167	1.19699	1.05719	1.03384	1.096	0.919238	0.857271	0.937858	0.904789	1.21134	0.0276204
NP_001354104.1	aldehyde dehydrogenase family 3 member J4 [Glycine max]	2.63	1	1	1	494	54.875	8.32373	1.19006	1.14968	1.03368	1.12448	0.952896	0.969086	0.863212	0.928398	1.2112	0.0267016
XP_003546086.1	uncharacterized protein LOC100807088 [Glycine max]	14.76	4	4	8	393	43.0175	5.0083	1.01362	1.04882	1.14734	1.06993	0.866838	0.835329	0.948035	0.8834	1.21115	0.0233577
CBD23287.1	unnamed protein product [Glycine max]	4.63	4	4	4	627	69.6992	5.66846	1.1857	1.07031	1.05207	1.10269	0.998918	0.89101	0.843678	0.911202	1.21015	0.036861
ACU22753.1	unknown [Glycine max]	3.4	1	1	1	382	41.8214	6.32861	1.04304	1.15878	1.02763	1.07648	0.899471	0.920145	0.849155	0.88959	1.21009	0.015816
ADZ45830.1	TPR1 [Glycine max]	4.1	1	1	1	268	30.5416	5.03369	1.11021	1.17961	1.07643	1.12209	0.948172	0.983015	0.85198	0.927722	1.20951	0.0172416
XP_003517022.1	vesicle-associated protein 1-2 [Glycine max]	40.66	3	10	19	241	26.7856	7.43018	1.05216	1.04736	1.18686	1.09546	0.919597	0.892412	0.905155	0.905721	1.20949	0.0149749
NP_001356200.1	aspartate aminotransferase [Glycine max]	34.13	3	13	31	416	45.2806	7.94287	1.1103	1.01986	1.12344	1.08454	0.872083	0.913525	0.906987	0.897532	1.20835	0.00591834
XP_003523541.1	endoglucanase 2 [Glycine max]	5.29	3	3	6	529	57.6693	6.0874	1.13129	1.0419	1.05918	1.07745	0.872152	0.921455	0.882778	0.892128	1.20774	0.00403073
ABP88245.1	transcription factor bZIP63, partial [Glycine max]	4.78	1	1	1	209	23.408	7.04932	1.12448	1.1298	1.18274	1.14567	0.921687	1.05741	0.86832	0.949138	1.20707	0.0295012
XP_003521857.1	3-phosphoshikimate 1-carboxyvinyltransferase 2 [Glycine max]	3.99	2	2	12	526	55.7996	6.72705	1.09822	1.04863	1.1482	1.09835	0.888268	0.893578	0.949585	0.910477	1.20634	0.00569679
ACU24478.1	unknown [Glycine max]	1.92	1	1	1	364	40.4549	8.01611	1.15237	1.04666	1.24886	1.1493	0.880328	1.00774	0.972641	0.953569	1.20526	0.0483339
XP_003534059.1	probable carboxylesterase 18 [Glycine max]	3.86	1	1	2	337	37.4432	8.76318	1.06578	1.11383	1.11209	1.09723	0.889345	0.842469	1.00071	0.91084	1.20464	0.0196734
KRH28466.1	hypothetical protein GLYMA_11G055400 [Glycine max]	3.42	1	1	1	322	37.528	7.2251	1.08853	1.17832	1.04231	1.10305	0.944312	0.849604	0.953553	0.915823	1.20444	0.0226624
NP_001236831.1	uncharacterized protein LOC100305798 [Glycine max]	16.67	1	2	15	120	13.7248	11.605	1.21095	1.08294	1.07764	1.12385	0.92252	0.937855	0.940194	0.933523	1.20388	0.0123283
KRH35057.1	hypothetical protein GLYMA_10G220900 [Glycine max]	2.48	1	1	2	363	40.6159	5.13525	1.08394	1.25031	1.11699	1.15041	0.995307	0.922898	0.949034	0.955746	1.20368	0.0241423
XP_003553980.1	sialyltransferase-like protein 1 [Glycine max]	7.63	3	3	3	485	55.0079	8.92432	1.07734	0.960204	1.09957	1.04571	0.852096	0.812791	0.941815	0.868901	1.20348	0.0374605
XP_003554616.1	uncharacterized protein At5g39570 [Glycine max]	61.98	13	31	90	363	40.4966	4.7417	1.08666	1.0289	1.19414	1.10323	0.895366	0.988728	0.866482	0.916858	1.20328	0.0375832
XP_003537266.1	probable beta-1,4-xylosyltransferase IRX9 [Glycine max]	2.59	1	1	2	347	39.9391	9.90576	1.18289	1.09597	1.11142	1.13009	1.03619	0.909548	0.871996	0.939245	1.20319	0.0277285
XP_003540313.1	syntaxin-132 isoform X1 [Glycine max]	34.97	2	12	22	306	34.465	7.48877	1.0966	1.11822	1.14329	1.11937	0.905369	0.929549	0.956144	0.930354	1.20316	0.000689105
XP_003534091.1	eukaryotic translation initiation factor 3 subunit J [Glycine max]	19.21	3	3	6	229	25.786	4.86865	1.11038	1.07438	1.10592	1.09689	0.922755	0.924727	0.887757	0.911746	1.20307	0.000359976
KRH03213.1	hypothetical protein GLYMA_17G084100 [Glycine max]	6.15	1	1	4	179	20.3406	9.67139	1.22187	1.05845	1.15177	1.14403	0.908138	0.918092	1.02809	0.95144	1.20242	0.0342266
ABD97103.1	cytochrome P450 monooxygenase CYP97C10, partial [Glycine max]	4.71	2	2	2	425	47.9185	5.12256	1.18595	1.04712	1.22114	1.1514	0.895163	0.939191	1.03993	0.958093	1.20177	0.0472218
NP_001239852.1	uncharacterized protein LOC100812074 [Glycine max]	13.79	1	3	7	290	31.4386	9.17334	1.16439	1.18243	1.00422	1.11701	0.977177	0.879516	0.932811	0.929835	1.2013	0.0416467
XP_003547953.1	cytochrome P450 84A1 [Glycine max]	4.25	2	3	3	518	58.2691	6.49365	1.00181	0.897124	0.95992	0.952951	0.835354	0.812019	0.732449	0.793274	1.20129	0.0214401
KRH34931.1	hypothetical protein GLYMA_10G214100 [Glycine max]	10.94	2	4	5	265	29.661	6.99072	1.152	0.990739	1.10886	1.08387	0.90309	0.885128	0.919227	0.902482	1.20099	0.0210744
KRH30556.1	hypothetical protein GLYMA_11G192700 [Glycine max]	48.77	4	5	58	203	20.8178	6.52197	1.10146	0.994758	1.14259	1.0796	0.936378	0.807624	0.95291	0.898971	1.20093	0.0469359
XP_003530226.1	probable protein phosphatase 2C 60 isoform X2 [Glycine max]	12.12	3	4	7	363	39.8074	5.42725	1.11196	1.12154	1.14747	1.12699	0.923889	0.989955	0.901638	0.938494	1.20085	0.00273153
KRH29092.1	hypothetical protein GLYMA_11G096700 [Glycine max]	19.05	3	4	8	189	20.9675	7.18115	0.865029	1.0258	0.904254	0.931695	1.12542	1.15893	1.07071	1.11835	0.833095	0.0271274
XP_003532240.1	uncharacterized protein LOC100802485 isoform X2 [Glycine max]	5.16	3	3	6	465	50.3616	7.7085	0.940018	0.979788	0.871043	0.930283	1.14471	1.10764	1.0977	1.11668	0.833077	0.00588381
XP_006581126.1	RNA-binding protein 38 isoform X2 [Glycine max]	4.35	1	1	1	276	29.5195	8.6167	0.888119	0.872659	0.99133	0.917369	1.03251	1.06586	1.20585	1.10141	0.832906	0.0469937
NP_001242367.2	fructose-bisphosphate aldolase, cytoplasmic isozyme-like [Glycine max]	51.4	6	17	131	358	38.33	7.53271	0.9023	0.992817	0.902973	0.932696	1.15899	1.15662	1.04654	1.12072	0.832233	0.0169892
XP_003538073.1	beta-adaptin-like protein C [Glycine max]	6.9	1	6	14	898	99.8618	5.09717	0.882172	0.996313	0.918722	0.932402	1.15483	1.11363	1.09306	1.12051	0.832126	0.00793482
XP_003517155.1	aconitate hydratase 1 [Glycine max]	22.42	3	18	77	901	98.4598	5.85889	0.890234	0.923812	0.906747	0.906931	1.06706	1.1236	1.08063	1.09043	0.831719	0.000725844
XP_003554030.2	uncharacterized protein LOC100800077 [Glycine max]	12.74	4	9	14	636	69.7088	6.90283	0.93903	0.848002	0.866524	0.884519	1.11414	1.039	1.03801	1.06372	0.831537	0.00879428
CBN63131.1	unnamed protein product [Glycine max]	19.57	8	9	20	511	55.2818	7.75244	1.01066	0.936504	0.875113	0.940759	1.14523	1.1521	1.09701	1.13145	0.831465	0.011245
XP_014617359.1	UDP-arabinose 4-epimerase 1 isoform X2 [Glycine max]	23.1	9	9	14	394	43.5816	8.88037	0.922391	0.856867	0.905537	0.894932	1.04035	1.14165	1.04726	1.07642	0.831395	0.00890346
ADC45394.1	EDS1-2 [Glycine max]	2.96	1	2	3	608	69.6366	7.15186	0.97758	0.927682	0.914757	0.940006	1.08355	1.24268	1.0659	1.13071	0.831341	0.0325559
XP_003530042.1	mitochondrial-processing peptidase subunit alpha [Glycine max]	33.86	4	12	40	505	54.4209	6.26514	0.938861	0.879203	0.948322	0.922129	1.11077	1.05208	1.16505	1.1093	0.831271	0.0087649
KRH50224.1	hypothetical protein GLYMA_07G208700 [Glycine max]	6	1	1	1	200	22.5362	6.30322	0.977294	0.902306	1.01889	0.966165	1.10496	1.1284	1.25365	1.16234	0.831225	0.0268266
XP_006589013.1	villin-3 isoform X1 [Glycine max]	20.76	6	17	43	973	107.289	5.8208	0.899763	0.962704	0.884956	0.915808	1.1122	1.15078	1.04235	1.10178	0.831208	0.00940536
NP_001239690.1	14-3-3 protein SGF14g [Glycine max]	67.18	9	19	155	262	29.3356	4.75439	0.874759	0.937413	0.91043	0.907534	1.04075	1.1362	1.10202	1.09299	0.830321	0.00509172
KRH57216.1	hypothetical protein GLYMA_05G046900 [Glycine max]	26.98	2	11	17	404	44.4808	5.65576	0.923921	0.920122	0.821126	0.88839	1.10158	1.03223	1.07701	1.07027	0.83006	0.00982132
ACU18127.1	unknown [Glycine max]	6.75	2	4	4	474	53.1316	5.93506	0.920172	0.848979	0.933599	0.900917	1.13516	1.02057	1.10183	1.08585	0.829686	0.01262
ACU15459.1	unknown [Glycine max]	48	5	8	41	200	21.8445	4.7417	0.932344	0.839738	1.04858	0.94022	1.08952	1.12625	1.18531	1.1337	0.829341	0.0437929
KRH05513.1	hypothetical protein GLYMA_17G231200 [Glycine max]	31.33	5	5	9	166	18.5089	4.75439	0.876903	0.876996	0.910046	0.887982	1.02873	1.08347	1.10031	1.07083	0.829243	0.00165999
KRH21347.1	hypothetical protein GLYMA_13G234600 [Glycine max]	3.64	1	4	5	935	106.587	6.03662	0.897094	0.882902	0.982271	0.920756	1.1213	1.08457	1.12622	1.1107	0.828988	0.00487502
XP_003518885.1	protein trichome birefringence-like 38 isoform X1 [Glycine max]	9.16	3	3	7	371	42.0699	7.88428	0.863669	0.939128	0.966952	0.92325	1.08336	1.15357	1.10501	1.11398	0.828785	0.0068438
XP_003534538.2	uncharacterized protein LOC100797553 [Glycine max]	6.54	1	3	9	520	58.0336	7.63525	0.904492	0.965695	0.959964	0.943383	1.16848	1.21553	1.03183	1.13861	0.828536	0.0288267
CBK51428.1	unnamed protein product [Glycine max]	31.55	4	18	54	504	54.6552	6.03662	0.881571	0.941329	0.860474	0.894458	1.04938	1.09336	1.0968	1.07985	0.828319	0.00292885
XP_003523689.1	G-type lectin S-receptor-like serine/threonine-protein kinase SD2-5 [Glycine max]	1.84	1	1	1	816	89.5233	6.25244	0.925345	0.91943	0.8982	0.914325	1.06515	1.19909	1.0476	1.10395	0.828231	0.0174488
XP_006595442.1	receptor-like protein kinase THESEUS 1, partial [Glycine max]	2.15	1	1	1	419	46.3272	6.30322	0.989809	0.938413	0.920313	0.949512	1.16475	1.22871	1.04585	1.14644	0.828228	0.0266276
KRG88466.1	hypothetical protein GLYMA_U039300, partial [Glycine max]	5.71	2	3	3	455	51.827	8.19189	0.977107	0.896702	0.906693	0.926834	1.12998	1.1447	1.08308	1.11925	0.828083	0.00358867
CBM36849.1	unnamed protein product [Glycine max]	27.32	4	12	40	538	61.1735	4.86865	0.894854	0.879725	0.960416	0.911665	0.999211	1.11126	1.19286	1.10111	0.827951	0.03665
KRH31232.1	hypothetical protein GLYMA_11G236200 [Glycine max]	21.48	8	8	29	461	50.1706	8.57275	0.912982	0.888614	0.875482	0.892359	1.07615	1.13786	1.02091	1.07831	0.827556	0.00636237
XP_003541423.1	protein EXORDIUM-like 2 [Glycine max]	10.89	3	3	15	303	32.3137	9.12939	0.919266	0.851244	0.981924	0.917478	1.09528	1.12037	1.11124	1.10896	0.827329	0.00758964
NP_001237657.1	ubiquitin-conjugating enzyme E2 [Glycine max]	6.59	1	1	2	167	18.6593	5.18604	0.934283	0.909797	0.903926	0.916002	1.09985	1.20662	1.0154	1.10729	0.827246	0.0270376
XP_006586905.1	importin subunit alpha-2 [Glycine max]	16.01	7	8	28	531	58.5551	5.26221	0.869921	0.980514	0.903516	0.917984	1.09586	1.15479	1.07842	1.10969	0.827241	0.00874535
XP_003534542.1	CAAX prenyl protease 1 homolog [Glycine max]	9.43	2	4	7	424	48.4554	7.43018	0.971969	0.899	0.866007	0.912325	1.08376	1.16933	1.05563	1.10291	0.827201	0.014717
XP_003529875.1	beta-galactosidase 1 [Glycine max]	12.43	1	9	15	845	93.5184	8.38232	0.809368	0.949056	0.930334	0.896253	1.1366	1.01847	1.09659	1.08388	0.82689	0.0283237
XP_006576854.1	actin-3 [Glycine max]	61.8	1	18	142	377	41.6259	5.49072	0.905145	0.935143	0.875668	0.905319	1.01606	1.17148	1.09704	1.09486	0.826881	0.0168943
KRH62205.1	hypothetical protein GLYMA_04G093400 [Glycine max]	36.4	3	9	22	283	30.9303	6.27783	0.909191	0.941869	0.922239	0.924433	1.03938	1.17967	1.13524	1.11809	0.826793	0.0103413
KRG88687.1	hypothetical protein GLYMA_U033500 [Glycine max]	6.06	2	3	3	561	62.1594	6.60986	0.92292	1.04012	0.850604	0.937883	1.16304	1.18656	1.05527	1.13496	0.826358	0.0450162
NP_001238592.1	14-3-3 protein SGF14n [Glycine max]	24.53	2	9	30	265	30.4741	4.93213	0.853806	0.935029	0.902941	0.897259	1.05515	1.10615	1.0966	1.08596	0.826233	0.00264053
XP_003554924.1	PI-PLC X domain-containing protein At5g67130 [Glycine max]	15.11	5	5	7	364	39.7793	6.50732	0.914245	0.967778	0.937718	0.939914	1.13237	1.13427	1.14614	1.13759	0.82623	0.000251477
KRH36944.1	hypothetical protein GLYMA_09G033400 [Glycine max]	10.34	1	1	4	116	12.8056	9.0415	0.91146	0.843295	0.913367	0.889374	1.02463	1.15931	1.04678	1.07691	0.825857	0.0170097
ACU23721.1	unknown [Glycine max]	32.49	5	12	34	317	35.4123	8.89502	0.865082	0.92943	0.912881	0.902464	1.03559	1.13888	1.10938	1.09461	0.824458	0.00609814
XP_003534484.1	trafficking protein particle complex subunit 2-like protein [Glycine max]	5.59	1	1	2	143	16.0523	8.42627	0.939541	0.926616	0.921063	0.929073	1.0996	1.11614	1.16756	1.12777	0.823815	0.000719339
XP_003517577.1	uncharacterized protein LOC100808698 isoform X3 [Glycine max]	18.81	2	5	12	303	32.6955	6.01123	0.873427	1.01844	0.898172	0.930013	1.09573	1.21482	1.07756	1.12937	0.823479	0.032613
XP_003526386.2	WPP domain-interacting protein 2 [Glycine max]	2.56	2	2	2	587	63.2852	4.88135	0.916447	0.879384	0.890402	0.895411	1.03418	1.13376	1.09525	1.08773	0.823194	0.00343493
XP_014626534.1	probable UDP-arabinopyranose mutase 5 [Glycine max]	5.76	2	2	3	347	38.7018	5.63037	0.87591	1.00263	0.893579	0.924039	1.12497	1.21971	1.02291	1.12253	0.823175	0.0456878
XP_003531237.1	serine/threonine-protein phosphatase PP2A catalytic subunit isoform X2 [Glycine max]	15.43	3	4	8	311	35.5753	5.41455	0.968814	0.903342	0.927357	0.933171	1.08259	1.18535	1.13304	1.13366	0.823149	0.00474129
XP_006597190.1	NDR1/HIN1-like protein 13 [Glycine max]	9.45	1	2	3	254	27.9029	10.272	0.890652	0.879704	0.942651	0.904336	1.01832	1.0878	1.19043	1.09885	0.822983	0.0222143
KRH73232.1	hypothetical protein GLYMA_02G260600 [Glycine max]	22.6	7	7	9	323	36.2469	9.31982	0.843261	0.937494	0.951765	0.91084	1.12119	1.07517	1.12529	1.10722	0.82264	0.0064409
NP_001355668.1	putative methylmalonate-semialdehyde dehydrogenase [acylating], mitochondrial [Glycine max]	14.71	6	9	25	537	57.5785	6.99072	0.879697	1.01444	0.882466	0.925535	1.19798	1.13943	1.03802	1.12514	0.822593	0.0364025
NP_001348001.1	40S ribosomal protein S27 [Glycine max]	30.23	2	3	10	86	9.63586	8.73389	0.978592	0.866684	0.946021	0.930432	1.15546	1.088	1.15302	1.13216	0.821821	0.00720465
XP_003537272.1	probable 60S ribosomal protein L14 [Glycine max]	23.48	1	4	32	132	15.4017	10.4624	0.822436	0.932679	0.958347	0.904487	1.05419	1.11957	1.12813	1.10063	0.821791	0.0147936
KRH66802.1	hypothetical protein GLYMA_03G129700 [Glycine max]	12.61	1	6	11	468	50.4378	6.02393	0.987022	0.88959	0.882336	0.919649	1.12387	1.12211	1.1117	1.11922	0.821686	0.00419092
XP_003539709.1	protein disulfide isomerase-like 1-4 [Glycine max]	23.32	4	12	62	579	64.2375	4.85596	0.857941	0.964333	0.873189	0.898487	1.09872	1.17861	1.00365	1.09366	0.821539	0.0320996
XP_003540200.1	serine carboxypeptidase-like [Glycine max]	13.29	6	7	32	504	56.0657	5.45264	0.829702	0.975326	0.961186	0.922072	1.06091	1.18621	1.12036	1.1225	0.821448	0.0270844
XP_003516400.1	probably inactive leucine-rich repeat receptor-like protein kinase IMK2 [Glycine max]	7.92	1	5	7	859	92.0251	8.39697	0.929181	0.951509	0.918857	0.933182	1.26497	1.05495	1.08892	1.13628	0.82126	0.0366915
ACU19080.1	unknown [Glycine max]	11.15	3	3	4	314	33.6361	9.33447	0.844564	0.941321	1.00324	0.929709	1.10411	1.10493	1.18755	1.1322	0.821153	0.0197507
CBD12219.1	unnamed protein product [Glycine max]	15.23	4	5	14	256	28.5114	8.36768	0.911905	0.834079	0.886147	0.877377	1.04683	1.05605	1.10372	1.06887	0.820848	0.00268816
XP_003554297.1	rho GDP-dissociation inhibitor 1 [Glycine max]	13.3	1	3	4	233	26.239	4.85596	0.92053	0.867821	0.893445	0.893932	1.21419	1.075	0.980946	1.09005	0.820087	0.0476227
ACU22898.1	unknown [Glycine max]	15.63	5	5	14	320	35.2038	6.26514	0.943648	0.877455	0.865213	0.895439	1.06082	1.09474	1.12033	1.09197	0.820025	0.00275292
XP_003538104.1	nicalin-1 [Glycine max]	14.95	3	8	16	562	62.5736	6.58057	0.923685	0.891569	0.899448	0.904901	1.02699	1.07251	1.21112	1.10354	0.819996	0.0241441
XP_003521805.1	chitinase domain-containing protein 1 isoform X1 [Glycine max]	9.81	4	4	6	418	46.9953	9.02686	0.88769	0.956405	0.849551	0.897882	1.12096	1.08089	1.08357	1.09514	0.819877	0.0043118
XP_003542586.1	ras-related protein RABA1f [Glycine max]	41.01	1	8	17	217	24.2193	5.70654	0.893827	0.920319	0.909639	0.907928	1.19505	1.08491	1.04235	1.10744	0.819846	0.0124123
XP_003527405.1	probable O-methyltransferase 3 [Glycine max]	5.01	2	2	4	359	40.6043	5.51611	0.90013	0.920647	0.849445	0.890074	1.05229	1.11385	1.09171	1.08595	0.819628	0.00213377
KRH39780.1	hypothetical protein GLYMA_09G218700, partial [Glycine max]	2.42	1	1	1	330	34.8517	8.104	0.896502	0.825525	0.917196	0.879741	1.06574	1.09493	1.06001	1.07356	0.819462	0.00287973
XP_003536301.1	pyruvate kinase 1, cytosolic isoform X1 [Glycine max]	31.37	2	16	56	526	57.8416	7.35693	0.976949	0.915206	0.858164	0.916773	1.06275	1.18718	1.10659	1.11884	0.819397	0.0156308
CBM36661.1	unnamed protein product [Glycine max]	10.18	1	3	7	285	31.9891	8.36768	0.916629	0.921249	0.868189	0.902022	1.10237	1.17854	1.02162	1.10084	0.819393	0.0147352
XP_003543938.1	alpha-1,4 glucan phosphorylase L isozyme, chloroplastic/amyloplastic [Glycine max]	30.57	6	27	67	978	109.97	5.71924	0.960224	1.01247	0.919592	0.964095	1.11301	1.23301	1.18406	1.17669	0.819326	0.00845244
KRH72980.1	hypothetical protein GLYMA_02G244400 [Glycine max]	15.2	5	9	13	612	66.3731	7.50342	0.883718	0.939657	0.910033	0.911136	1.12503	1.11709	1.0944	1.11217	0.819239	0.000414048
NP_001236572.1	SGT1-1 [Glycine max]	1.94	1	1	1	360	40.4296	5.84619	0.846526	0.924149	0.942906	0.904527	1.07063	1.10966	1.13241	1.10423	0.819144	0.00446329
XP_006575037.1	UBP1-associated protein 2C [Glycine max]	18.49	1	6	8	384	41.2825	7.02002	0.897755	0.906545	0.913324	0.905875	1.09373	1.19931	1.02594	1.10633	0.818814	0.016704
XP_003533035.1	ATP-dependent 6-phosphofructokinase 3 [Glycine max]	13.97	1	5	15	458	50.2685	6.80029	0.931088	0.945351	0.830137	0.902192	1.10684	1.20158	0.998011	1.10214	0.818579	0.0443875
XP_003543333.1	ADP,ATP carrier protein 3, mitochondrial [Glycine max]	27.52	1	13	66	367	39.5616	9.84717	0.951294	0.905041	0.919269	0.925201	1.10557	1.2674	1.01963	1.13086	0.818137	0.0496895
XP_003533205.3	beta-D-xylosidase 1 [Glycine max]	23	6	15	60	774	83.8838	8.38232	0.836058	1.03433	0.906521	0.925636	1.14927	1.13254	1.11275	1.13152	0.818047	0.0251074
XP_003552084.1	UDP-glycosyltransferase 91A1 [Glycine max]	2.8	1	1	1	465	52.7273	6.17627	0.833421	0.983046	0.878157	0.898208	1.16078	1.08526	1.04884	1.09829	0.817821	0.0223298
NP_001235570.1	uncharacterized protein LOC100305706 [Glycine max]	36.92	1	3	12	130	14.9338	10.9019	0.922366	0.911621	0.860849	0.898279	1.13861	1.15166	1.00491	1.09839	0.817812	0.016733
KRH76869.1	hypothetical protein GLYMA_01G178200 [Glycine max]	15.75	3	3	6	146	16.7556	8.14795	0.857583	0.935794	0.865116	0.886165	1.04018	1.11561	1.09583	1.08387	0.817592	0.00417913
KRH01116.1	hypothetical protein GLYMA_18G255000 [Glycine max]	11.64	8	8	8	868	98.2944	6.32861	0.952626	0.862248	0.900039	0.904971	1.04796	1.21377	1.05978	1.10717	0.817374	0.0273091
ACU21214.1	unknown [Glycine max]	17.48	6	9	23	469	51.9403	5.21143	0.872901	0.935284	0.88029	0.896158	1.07818	1.14704	1.06458	1.0966	0.817215	0.0034024
XP_003537855.1	V-type proton ATPase subunit a3 [Glycine max]	13.45	1	10	31	818	92.9149	6.17627	0.883284	0.934111	0.894239	0.903878	1.08725	1.14384	1.08765	1.10625	0.817067	0.0011409
XP_006573347.1	aquaporin PIP1-2 [Glycine max]	3.46	1	1	5	260	27.6464	8.42627	0.903785	0.883216	0.911134	0.899379	1.08417	1.20803	1.01118	1.10113	0.816781	0.0254731
KRH38820.1	hypothetical protein GLYMA_09G160400 [Glycine max]	13.77	5	5	9	414	45.7723	6.72705	0.864643	0.942945	0.867128	0.891572	1.10021	1.12509	1.04988	1.09173	0.816662	0.0041212
XP_003547900.1	protein STRICTOSIDINE SYNTHASE-LIKE 5 [Glycine max]	16.67	5	5	13	378	41.5893	5.59229	0.918062	0.903571	0.930682	0.917438	1.03881	1.15941	1.17227	1.1235	0.816591	0.0088567
B6ZJZ9.1	RecName: Full=Peroxisomal adenine nucleotide carrier 1; Short=GmPNC1 - [PNC1_SOYBN]	4.4	1	1	2	318	34.7477	9.68604	0.898974	0.872483	0.92681	0.899423	1.11175	1.06282	1.13009	1.10155	0.816506	0.0013667
NP_001235768.1	tau class glutathione S-transferase [Glycine max]	19.15	4	4	7	235	26.6699	6.03662	0.890412	0.870891	0.897548	0.886284	1.09107	1.04882	1.11649	1.08546	0.816503	0.000725934
NP_001355693.1	serine hydroxymethyltransferase [Glycine max]	25.05	1	10	34	471	51.6861	7.31299	0.971121	0.859229	0.89565	0.908667	1.10102	1.18545	1.05343	1.1133	0.816191	0.015707
XP_003518775.1	uncharacterized protein LOC100805536 [Glycine max]	2.47	1	1	1	324	35.4137	8.30908	0.976939	0.875033	0.867375	0.906449	1.08878	1.18546	1.05773	1.11066	0.816139	0.0173787
XP_003522723.1	glycine-rich protein 2 [Glycine max]	22.16	3	4	9	194	18.6643	6.31592	0.890203	0.867229	0.910974	0.889469	1.10867	1.08337	1.07754	1.08986	0.816128	0.000224768
XP_003536099.1	gibberellin receptor GID1C [Glycine max]	4.07	1	2	2	344	38.8669	6.94678	0.908114	0.99236	0.845372	0.915282	1.16359	1.14187	1.05942	1.12162	0.816032	0.017757
XP_003538405.1	inositol 1,3,4-trisphosphate 5/6-kinase 4 [Glycine max]	2.49	1	1	1	481	53.5599	5.71924	0.956768	0.836279	0.899346	0.897464	1.17109	1.06405	1.06505	1.10006	0.815829	0.0151629
NP_001238145.2	putative ribonuclease E/G family protein [Glycine max]	68.54	1	14	30	178	19.3863	4.11963	0.888704	0.812179	0.907977	0.86962	0.960182	1.08299	1.1548	1.06599	0.815788	0.0371968
XP_006577898.1	heavy metal-associated isoprenylated plant protein 26 [Glycine max]	18.18	3	3	5	154	17.0916	8.98291	0.866583	0.903089	0.877083	0.882252	1.05707	1.04611	1.14162	1.0816	0.815693	0.00340827
ACL13035.1	receptor-like kinase RHG1, partial [Glycine max]	12.27	1	2	2	163	17.4549	6.37939	0.898572	0.879697	0.83646	0.871576	1.00614	1.07672	1.12269	1.06852	0.815689	0.00694627
XP_003536004.1	glutamate--tRNA ligase, cytoplasmic [Glycine max]	16.92	2	14	30	733	82.8617	7.43018	0.914349	0.838614	0.955021	0.902661	1.02007	1.18192	1.11804	1.10668	0.815648	0.0246745
ACU23732.1	unknown [Glycine max]	16.14	3	3	12	254	28.0567	6.78564	0.833908	0.949401	0.856701	0.880003	1.12052	1.09407	1.02385	1.07948	0.81521	0.0119237
XP_003525822.1	uncharacterized protein LOC100815424 [Glycine max]	5.7	1	1	2	228	25.5041	7.37158	0.894147	0.907223	0.879521	0.89363	1.19449	1.03263	1.06241	1.09651	0.814975	0.0157713
ACU19150.1	unknown [Glycine max]	2.14	1	1	1	374	39.7411	5.49072	0.859926	0.922897	0.88	0.887607	1.09523	1.06727	1.10524	1.08925	0.814882	0.000755868
XP_006595129.1	tRNase Z TRZ3, mitochondrial [Glycine max]	1.17	1	1	1	942	103.874	7.15186	0.810799	0.986637	0.867668	0.888368	1.12735	1.08437	1.05889	1.0902	0.814863	0.0220586
XP_006584537.1	uncharacterized protein LOC100527680 isoform X1 [Glycine max]	37.17	2	7	15	191	21.9859	9.80322	0.907161	0.98496	0.91267	0.93493	1.25186	1.18149	1.0093	1.14755	0.814721	0.0494546
KRH15698.1	hypothetical protein GLYMA_14G104900 [Glycine max]	12.09	3	4	7	273	29.7496	5.22412	0.873006	0.849464	0.928705	0.883725	1.09345	1.0698	1.09365	1.08563	0.814017	0.0012369
NP_001236597.1	phosphatidylethanolamine-binding protein BFT [Glycine max]	8.72	2	2	4	172	19.3319	9.11475	0.944713	0.790336	0.907761	0.880936	1.09464	1.02112	1.13121	1.08232	0.813931	0.0237466
KRH12468.1	hypothetical protein GLYMA_15G173100 [Glycine max]	0.63	1	1	1	1118	122.666	5.19873	0.878922	0.906652	0.89812	0.894565	1.13776	1.08004	1.07973	1.09918	0.813851	0.000617055
CBD35039.1	unnamed protein product [Glycine max]	33.49	5	14	28	624	67.7338	6.80029	0.875025	0.886827	0.948079	0.90331	1.16006	1.06141	1.10914	1.1102	0.813645	0.00472364
KRH43911.1	hypothetical protein GLYMA_08G179600 [Glycine max]	31.78	9	11	68	321	34.5168	8.89502	0.854658	0.855372	0.861687	0.857239	1.0786	0.973964	1.1083	1.05362	0.813613	0.00856641
XP_003537897.1	phospholipase A-2-activating protein [Glycine max]	8.2	1	5	12	756	83.7915	5.77002	0.830665	0.916479	0.912895	0.88668	1.11703	1.01451	1.14004	1.09053	0.813075	0.0129037
XP_003532323.1	inositol transporter 1 [Glycine max]	9.78	4	4	7	501	53.9544	5.32568	0.944071	0.89687	0.855661	0.898867	1.1509	1.09176	1.07434	1.10567	0.812962	0.00388974
XP_003536270.1	chaperonin CPN60-2, mitochondrial [Glycine max]	45.75	1	29	132	577	61.3934	5.89697	0.864413	0.956635	0.990013	0.93702	1.16714	1.19774	1.09392	1.15293	0.812729	0.0112907
XP_003530064.1	probable inactive receptor kinase At1g48480 [Glycine max]	5.26	2	4	7	684	73.3487	6.55127	0.858072	0.905476	0.93945	0.901	1.11892	1.17926	1.02809	1.10875	0.812623	0.0140793
ACU23846.1	unknown [Glycine max]	4.49	1	1	3	245	26.5934	4.7417	0.982486	0.941374	0.920594	0.948152	1.13684	1.25813	1.10687	1.16728	0.812273	0.0116012
KRH39322.1	hypothetical protein GLYMA_09G192800 [Glycine max]	35.19	5	5	34	162	17.3842	5.90967	0.858079	0.89864	0.902749	0.886489	1.09192	1.01067	1.17206	1.09155	0.812138	0.0136009
KRH18922.1	hypothetical protein GLYMA_13G089800 [Glycine max]	4.67	1	1	1	257	28.0936	9.14404	0.855691	0.830569	0.94236	0.876206	0.999243	1.05006	1.18806	1.07912	0.811963	0.0367852
CBC98908.1	unnamed protein product [Glycine max]	20.72	12	12	24	555	63.1897	6.66846	0.901563	0.963114	0.91355	0.926076	1.13	1.22966	1.06277	1.14081	0.811772	0.0145103
ACU18972.1	unknown [Glycine max]	16.3	2	7	13	362	39.8253	5.90967	0.846127	0.911608	0.944569	0.900768	1.02401	1.09582	1.20953	1.10979	0.81166	0.0269906
XP_014627617.1	uncharacterized membrane protein At3g27390 isoform X3 [Glycine max]	1.51	1	1	1	531	59.5064	8.55811	0.895277	0.826345	0.778372	0.833331	1.07057	0.996638	1.0129	1.0267	0.811657	0.00894131
NP_001235337.1	uncharacterized protein LOC100527385 [Glycine max]	6.4	1	1	2	125	12.313	4.41162	0.924645	0.932173	0.969212	0.94201	1.14155	1.11343	1.22691	1.16063	0.811637	0.00402433
XP_003537878.1	guanine nucleotide-binding protein subunit beta-1 [Glycine max]	2.92	1	1	2	377	41.0051	7.26904	0.880308	0.97317	0.820449	0.891309	1.17736	1.13196	0.985356	1.09822	0.811592	0.0471501
ACU23484.1	unknown [Glycine max]	4.31	1	1	8	255	27.1481	7.06396	0.929598	0.849029	0.924093	0.900907	1.11382	1.0626	1.15423	1.11022	0.811469	0.00487086
KRG99253.1	hypothetical protein GLYMA_18G133000 [Glycine max]	4.27	1	1	1	281	30.6288	9.23193	0.944595	0.820664	0.960192	0.908483	1.16879	1.09918	1.09279	1.12025	0.810962	0.0136812
XP_003544949.1	2-hydroxyacyl-CoA lyase [Glycine max]	16.08	2	9	26	566	60.6284	6.53662	0.963398	0.844833	0.901568	0.903266	1.12307	1.13011	1.0889	1.11403	0.810811	0.00447782
CBC60655.1	unnamed protein product [Glycine max]	23.76	2	6	12	362	39.9995	7.07861	0.776603	0.982421	0.912393	0.890472	1.1436	1.11723	1.0346	1.09848	0.810644	0.0389718
XP_003543464.1	protein disulfide isomerase-like 1-4 [Glycine max]	27.96	7	18	82	558	62.3434	4.86865	0.838447	0.856133	0.921391	0.87199	1.06472	1.03555	1.12792	1.07606	0.810351	0.00534616
KRH65917.1	hypothetical protein GLYMA_03G070200 [Glycine max]	3.69	1	1	1	271	29.3328	6.66846	0.901069	1.03081	0.879909	0.937262	1.15964	1.25321	1.0573	1.15672	0.810279	0.0407647
XP_003554658.1	protein AUXIN RESPONSE 4 [Glycine max]	9.79	1	4	7	480	53.0447	6.78564	0.909576	0.856877	0.857807	0.874753	1.0624	1.07144	1.10613	1.07999	0.809964	0.00072586
CAC67472.1	selenium binding protein, partial [Glycine max]	1.88	1	1	1	478	53.0303	6.02393	0.905261	0.920863	0.878774	0.901633	1.10565	1.16253	1.07217	1.11345	0.809765	0.00189137
KRH39102.1	hypothetical protein GLYMA_09G177700, partial [Glycine max]	12.78	1	2	6	180	20.0242	8.14795	0.856019	0.91462	0.923643	0.898094	1.07183	1.12004	1.13747	1.10978	0.809254	0.00184674
XP_003556428.1	protein HLB1 [Glycine max]	6.06	2	3	3	528	58.4693	4.97021	0.9166	0.860048	0.962093	0.912914	1.10975	1.12097	1.15514	1.12862	0.808878	0.00268031
XP_003543546.1	serine/threonine-protein kinase BSK5 isoform X1 [Glycine max]	14.55	5	7	9	488	54.9782	5.57959	0.889637	0.965356	0.88198	0.912324	1.15289	1.21924	1.01164	1.12792	0.808852	0.0319751
ACU24523.1	unknown [Glycine max]	12.83	3	3	4	226	25.9632	4.93213	0.809602	0.925938	0.947988	0.894509	1.02357	1.08453	1.21025	1.10611	0.808696	0.0386196
XP_003536183.1	probable mitochondrial import inner membrane translocase subunit TIM21 [Glycine max]	8.97	2	2	2	234	26.1036	9.61279	0.893303	0.907358	0.928301	0.909654	1.17139	1.15469	1.04853	1.12487	0.808675	0.0056616
XP_003526874.2	farnesylcysteine lyase [Glycine max]	3.69	2	2	6	515	56.5924	7.18115	0.862122	1.02563	0.873074	0.920275	1.09144	1.211	1.11255	1.13833	0.808444	0.0275803
XP_006592598.1	probable purine permease 5 isoform X2 [Glycine max]	3.41	1	1	2	352	38.2203	8.66064	0.792964	0.990099	0.918097	0.900387	1.10182	1.08526	1.15486	1.11398	0.808261	0.0252493
KRH37052.1	hypothetical protein GLYMA_09G041000 [Glycine max]	8.42	2	2	3	380	41.0459	5.30029	0.774879	0.985456	0.93668	0.899005	1.12769	1.03903	1.1719	1.11288	0.807822	0.0457423
NP_001236139.2	uncharacterized protein LOC100527697 [Glycine max]	6.25	1	1	1	240	27.594	6.02393	0.912581	0.910657	0.888516	0.903918	1.12165	1.1243	1.11097	1.11898	0.807808	1.61127e-05
XP_003547642.1	protein NUCLEAR FUSION DEFECTIVE 4 [Glycine max]	9.54	1	5	15	587	63.5766	8.04541	0.776139	0.889895	0.869695	0.845243	0.96179	1.038	1.13924	1.04634	0.807808	0.0318863
XP_006585004.1	histidinol dehydrogenase, chloroplastic [Glycine max]	3.9	2	2	3	436	47.2942	5.49072	0.914121	0.990534	0.899017	0.934557	1.158	1.18975	1.12375	1.15717	0.807624	0.00285655
KRH10038.1	hypothetical protein GLYMA_15G025600 [Glycine max]	9.75	2	3	4	318	34.0322	7.78174	0.938942	0.939039	0.954792	0.944258	1.05721	1.2291	1.22138	1.16923	0.80759	0.0161864
ACU14722.1	unknown, partial [Glycine max]	9.27	2	2	4	151	17.4169	9.30518	0.944652	0.882727	0.930861	0.919413	1.05309	1.21814	1.14465	1.13863	0.807476	0.0129148
XP_003536605.1	D-3-phosphoglycerate dehydrogenase 3, chloroplastic [Glycine max]	32.66	4	16	48	594	62.5734	6.75635	0.985503	0.994337	0.895623	0.958488	1.23718	1.24934	1.07461	1.18704	0.807458	0.0240015
XP_006576433.1	protein ACTIVITY OF BC1 COMPLEX KINASE 3, chloroplastic isoform X2 [Glycine max]	1.53	1	1	1	589	65.8214	7.37158	1.03995	0.864506	0.937517	0.947323	1.08467	1.25601	1.17945	1.17338	0.807348	0.0334478
ACU23242.1	unknown [Glycine max]	11	5	5	5	418	47.113	6.01123	0.913152	0.846007	0.853577	0.870912	1.01356	1.20111	1.02189	1.07886	0.807255	0.0325504
NP_001241643.2	nudix hydrolase 20, chloroplastic-like [Glycine max]	7.97	3	3	5	389	43.7818	6.354	0.864864	1.02072	0.891155	0.925579	1.19924	1.16239	1.07832	1.14665	0.807204	0.0211274
ACU20122.1	unknown [Glycine max]	22.83	3	5	17	276	29.7366	9.05615	0.799234	0.95049	0.948427	0.899384	1.19598	1.0993	1.04974	1.11501	0.806614	0.030827
XP_014627509.1	serine/threonine-protein kinase STY13 isoform X3 [Glycine max]	3.2	1	1	1	250	28.2448	8.70459	1.01952	0.9272	0.916526	0.954414	1.15259	1.31119	1.08594	1.18324	0.806611	0.0370551
ACU17088.1	unknown, partial [Glycine max]	4.83	1	1	1	207	23.5362	7.62061	0.919012	0.862392	0.992406	0.924603	1.05643	1.11887	1.26412	1.14647	0.806476	0.0370644
XP_014629513.1	probable aldo-keto reductase 1 isoform X5 [Glycine max]	28.21	5	11	28	351	39.1314	6.46826	0.849624	0.978794	0.80184	0.876753	1.05824	1.077	1.12642	1.08722	0.806419	0.0205368
KRH77488.1	hypothetical protein GLYMA_01G216500 [Glycine max]	3.09	1	1	1	421	48.6863	7.76709	0.99138	0.946293	0.903122	0.946932	1.23605	1.22236	1.06524	1.17455	0.806205	0.0196621
KRG98075.1	hypothetical protein GLYMA_18G049100 [Glycine max]	17.01	2	2	3	147	17.0486	5.59229	0.854169	0.886965	0.947474	0.896203	1.12405	1.04174	1.1691	1.11163	0.806204	0.00958872
ACU13734.1	unknown [Glycine max]	8.29	1	2	2	217	23.6901	6.94678	0.900303	0.913728	0.874574	0.896202	1.07707	1.1305	1.12741	1.11166	0.806183	0.000488667
XP_003536410.1	phytosulfokine receptor 2 [Glycine max]	2.99	1	1	1	368	41.2112	7.6792	0.858951	0.837147	0.885588	0.860562	1.11865	1.06672	1.01704	1.06747	0.80617	0.00312346
CBD19715.1	unnamed protein product [Glycine max]	2.91	2	2	4	653	72.5998	5.52881	0.876576	0.919566	0.884653	0.893598	1.08924	1.11833	1.11804	1.10854	0.806107	0.000193077
KRH13772.1	hypothetical protein GLYMA_15G263100 [Glycine max]	19.72	3	8	18	502	53.3484	6.11279	0.869585	0.950142	0.909527	0.909751	1.17597	1.0439	1.16669	1.12885	0.805908	0.0106793
XP_003556504.1	serine--tRNA ligase [Glycine max]	17.9	4	10	25	447	51.366	6.43018	0.950927	0.944838	0.891245	0.929003	1.07234	1.24582	1.14112	1.15309	0.805663	0.0141594
XP_014626640.1	uncharacterized protein LOC100800946 [Glycine max]	8.67	5	5	10	496	53.0023	6.40479	0.907787	0.903805	0.885116	0.898903	1.13377	1.17952	1.03423	1.11584	0.805583	0.00753147
XP_006577777.1	uncharacterized protein LOC100499885 isoform X1 [Glycine max]	13.59	1	1	1	103	11.9491	5.13525	0.836762	0.936913	0.903607	0.892427	1.12124	1.11554	1.08669	1.10782	0.805568	0.00234457
NP_001243291.1	malate dehydrogenase, cytoplasmic-like [Glycine max]	37.5	1	12	95	328	35.1822	6.30322	0.843232	0.994402	0.898605	0.91208	1.10005	1.19939	1.09756	1.13233	0.805488	0.0165068
XP_003535389.1	probable methyltransferase PMT3 [Glycine max]	6.4	1	4	5	625	70.5182	6.49365	0.986343	0.866514	0.8829	0.911919	1.06912	1.21752	1.11057	1.1324	0.805295	0.0190563
CBD07084.1	unnamed protein product [Glycine max]	13.3	3	6	12	391	43.822	7.48877	0.923814	0.862518	0.938882	0.908405	1.1397	1.17708	1.06768	1.12815	0.805215	0.00520629
KRH56586.1	hypothetical protein GLYMA_05G006000 [Glycine max]	24.44	2	3	18	135	15.0915	6.30322	0.842617	0.974086	0.883303	0.900002	1.11754	1.17224	1.0649	1.11823	0.804847	0.0117772
ACU21016.1	unknown [Glycine max]	14.29	3	3	10	245	26.9105	8.85107	0.815227	0.876377	0.915465	0.869023	1.07765	1.02135	1.14077	1.07992	0.804709	0.0095262
NP_001241971.2	26S proteasome non-ATPase regulatory subunit 14-like [Glycine max]	34.63	1	7	45	309	34.5906	6.7124	0.966349	0.898404	0.957304	0.940686	1.10587	1.21753	1.1836	1.169	0.804693	0.00437595
KRH03234.1	hypothetical protein GLYMA_17G085500 [Glycine max]	1.91	1	2	2	1308	144.973	7.7085	0.928631	0.844311	0.948377	0.907106	1.22374	1.16705	0.991281	1.12736	0.804629	0.0457576
NP_001241227.1	uncharacterized protein LOC100811958 [Glycine max]	21.45	2	6	28	289	31.7991	9.42236	0.907061	0.896201	0.916656	0.90664	1.09414	1.1774	1.1095	1.12702	0.80446	0.0011023
ACU20790.1	unknown [Glycine max]	6.98	1	1	1	172	19.2716	8.42627	0.884146	0.96081	0.925245	0.923401	1.06328	1.22166	1.15901	1.14798	0.804367	0.0117379
KRH11300.1	hypothetical protein GLYMA_15G099800 [Glycine max]	9.01	1	1	2	111	12.7282	4.70361	0.988925	0.859214	0.86402	0.904053	1.13575	1.1823	1.05477	1.12427	0.804123	0.0175654
XP_003540546.1	uncharacterized protein LOC100793768 [Glycine max]	15.43	7	7	15	376	40.1648	7.45947	0.795763	0.965118	0.89219	0.884357	1.07707	1.11124	1.11111	1.09981	0.804102	0.0128532
XP_003544803.1	protein EXORDIUM [Glycine max]	3.51	1	1	2	313	33.721	8.83643	0.898474	0.954495	0.933615	0.928861	1.18186	1.17635	1.10731	1.15518	0.804087	0.00145965
KRH70545.1	hypothetical protein GLYMA_02G096500 [Glycine max]	3.96	1	1	2	202	22.8496	6.99072	0.87822	0.968616	0.90204	0.916292	1.09555	1.17431	1.14971	1.13986	0.803864	0.00330963
XP_003519020.1	universal stress protein A-like protein [Glycine max]	15.71	2	2	4	191	20.6794	7.1665	0.924372	0.885414	0.918112	0.909299	1.10581	1.19834	1.08946	1.13121	0.803831	0.00351134
XP_014622577.1	acyl-coenzyme A thioesterase 9, mitochondrial [Glycine max]	2.24	1	1	1	490	55.0278	7.23975	0.931851	0.849494	0.853138	0.878161	1.05188	1.19952	1.02657	1.09266	0.803693	0.0235836
XP_003532111.1	spermidine hydroxycinnamoyl transferase [Glycine max]	8.82	3	4	4	476	53.8577	8.25049	0.93498	1.00499	0.862868	0.934279	1.09368	1.27873	1.11761	1.16334	0.803101	0.0322764
KRH29818.1	hypothetical protein GLYMA_11G140900 [Glycine max]	7.04	1	1	2	142	15.5116	4.4624	0.955244	0.912696	0.799294	0.889078	1.14602	1.14775	1.02744	1.10707	0.803092	0.0236072
KRG89084.1	hypothetical protein GLYMA_20G000200 [Glycine max]	5.63	2	2	6	302	32.298	6.21436	0.937481	0.855359	0.911921	0.901587	1.12418	1.16185	1.08207	1.1227	0.803051	0.00271812
ACN56468.1	putative alto/keto reductase [Glycine max]	24.3	1	9	25	321	35.5386	7.03467	0.971987	0.807861	0.923942	0.901263	1.13126	1.14794	1.08994	1.12305	0.802516	0.0127288
XP_006600613.1	agmatine deiminase [Glycine max]	19.95	9	9	30	376	42.1417	5.46533	0.884218	0.933629	0.880419	0.899422	1.11661	1.15967	1.08627	1.12085	0.802446	0.00126233
CBC45198.1	unnamed protein product [Glycine max]	11.2	3	5	12	482	52.7658	8.22119	0.832042	0.903656	0.866027	0.867242	1.10288	1.0595	1.08064	1.08101	0.802254	0.000903689
KRH03608.1	hypothetical protein GLYMA_17G108400 [Glycine max]	6.84	3	3	9	351	39.7369	5.18604	0.854023	0.938222	0.885	0.892415	1.08791	1.11768	1.1316	1.1124	0.802244	0.00137252
NP_001237014.2	putative receptor-like protein kinase 2 precursor [Glycine max]	15.22	12	13	28	999	110.024	5.70654	0.907934	0.941663	0.894597	0.914731	1.15492	1.19123	1.07476	1.1403	0.802183	0.00371518
NP_001236005.2	14-3-3 protein SGF14m [Glycine max]	56.81	1	16	104	257	29.0296	4.75439	0.943427	0.886452	0.936995	0.922291	1.1823	1.21359	1.05397	1.14995	0.802025	0.0119337
XP_014626808.1	uncharacterized protein LOC100499714 isoform X1 [Glycine max]	45.6	1	5	40	125	14.0835	9.5542	0.850724	0.925065	0.974079	0.916623	1.10015	1.17707	1.15197	1.14306	0.801901	0.00592856
XP_003529254.1	uncharacterized protein LOC100789403 [Glycine max]	2.55	1	1	1	509	55.0019	4.75439	0.876874	0.816362	0.895286	0.862841	0.95585	1.10763	1.16472	1.07607	0.801846	0.0330471
KRH45660.1	hypothetical protein GLYMA_08G286200 [Glycine max]	45.5	7	7	22	189	20.9565	6.91748	0.847986	1.01472	0.88049	0.914397	1.16805	1.18027	1.07279	1.14037	0.801842	0.02109
XP_003551022.1	alpha-aminoadipic semialdehyde synthase [Glycine max]	10.31	10	10	12	1048	115.599	5.84619	0.993796	0.87359	0.86054	0.909309	1.1717	1.22783	1.0039	1.13447	0.801525	0.0472745
XP_003525227.1	40S ribosomal protein S2-4-like [Glycine max]	23.53	3	8	26	272	29.8131	10.3159	1.0319	0.928469	0.98528	0.981881	1.11253	1.28523	1.27759	1.22511	0.801461	0.0188823
KRG91104.1	hypothetical protein GLYMA_20G133400 [Glycine max]	18.02	2	6	7	344	38.1429	8.39697	0.900316	0.991488	0.850901	0.914235	1.16791	1.08329	1.17186	1.14102	0.801243	0.0107501
XP_003546280.1	berberine bridge enzyme-like 13 [Glycine max]	13.63	2	7	10	543	61.1673	8.00146	0.94693	0.87226	0.907412	0.908868	1.24984	1.11243	1.04504	1.13577	0.800222	0.0239031
NP_001236661.2	cytosolic malate dehydrogenase [Glycine max]	37.05	1	12	93	332	35.4453	6.30322	0.860672	1.04884	0.82094	0.910149	1.15163	1.10685	1.15365	1.13738	0.800218	0.0342106
KRH13418.1	hypothetical protein GLYMA_15G237800 [Glycine max]	36.94	1	15	39	314	35.8559	8.49951	0.898051	0.865213	0.904763	0.889342	1.01071	1.14262	1.18112	1.11149	0.800138	0.0138138
KRH18588.1	hypothetical protein GLYMA_13G069800 [Glycine max]	5.4	2	2	2	463	53.0559	8.29443	0.957321	0.948664	0.909204	0.938397	1.15566	1.23139	1.1315	1.17285	0.8001	0.00220233
ACU19949.1	unknown [Glycine max]	12.69	3	3	6	323	35.7759	5.68115	0.918346	0.963208	0.891773	0.924442	1.16486	1.19535	1.10614	1.15545	0.800073	0.0023099
ACU24053.1	unknown [Glycine max]	6.65	3	3	8	376	42.3413	6.84424	0.950506	0.935593	0.899292	0.928464	1.2413	1.18804	1.05338	1.16091	0.799774	0.0159815
XP_014626298.1	WEB family protein At5g55860 [Glycine max]	1.39	1	1	1	649	72.4237	5.40186	0.889776	0.899893	0.872803	0.887491	1.19459	1.16201	0.973204	1.10993	0.799589	0.0328237
XP_003519687.1	transmembrane 9 superfamily member 12 [Glycine max]	2.72	2	2	5	661	75.1109	6.85889	0.935279	0.865257	0.889719	0.896752	1.08707	1.14382	1.13531	1.12207	0.799197	0.00113924
XP_014623523.1	COP1-interacting protein 7 isoform X2 [Glycine max]	2.8	2	2	2	820	91.3275	6.27783	0.950477	0.826068	0.973959	0.916835	1.15475	1.16899	1.11786	1.1472	0.799191	0.00887488
XP_003538207.1	protein disulfide isomerase-like 1-4 [Glycine max]	23.72	6	14	76	586	64.8437	4.79248	0.941477	0.916773	0.854516	0.904256	1.20162	1.08205	1.11142	1.1317	0.799027	0.00682529
ACJ61499.1	phytochrome B [Glycine max]	4.45	5	5	5	1100	122.437	5.97314	0.938939	0.849196	0.927419	0.905185	1.10452	1.20621	1.08786	1.13286	0.799024	0.00806926
XP_006592055.1	delta(24)-sterol reductase [Glycine max]	25.4	1	16	55	567	66.0197	8.22119	0.876867	0.92994	0.847862	0.88489	1.07394	1.16774	1.08124	1.10764	0.798897	0.00444935
KRH59139.1	hypothetical protein GLYMA_05G167800 [Glycine max]	37.84	14	14	57	333	37.3571	8.08936	0.871093	0.863615	0.873187	0.869298	1.07063	1.0707	1.12327	1.0882	0.798841	0.000249739
XP_025980821.1	trafficking protein particle complex subunit 13 isoform X2 [Glycine max]	8.68	4	4	6	403	44.958	6.39209	0.899721	0.916664	0.853619	0.890001	1.14488	1.14724	1.05105	1.11439	0.798643	0.00367922
CBC49071.1	unnamed protein product [Glycine max]	7.05	1	3	27	369	40.5481	6.78564	0.995896	0.888811	0.879687	0.921465	1.27342	1.0889	1.09923	1.15385	0.798599	0.030081
ACU20796.1	unknown [Glycine max]	25.59	4	9	19	340	38.3637	5.16064	0.850908	0.884071	0.963481	0.899487	1.09208	1.16159	1.12634	1.12667	0.798358	0.00431089
NP_001239981.1	uncharacterized protein LOC100820543 precursor [Glycine max]	14.73	1	3	20	258	27.7612	4.99561	0.847826	0.788354	0.935729	0.857303	1.02852	0.991334	1.20197	1.07394	0.798276	0.0494991
CAY04864.1	unnamed protein product [Glycine max]	22.46	6	7	23	325	36.0748	6.32861	0.946789	0.828272	0.960343	0.911801	1.04912	1.19532	1.18387	1.14277	0.797888	0.0214134
XP_003519415.1	PRA1 family protein B3 [Glycine max]	6.98	1	1	2	215	23.1322	9.81787	0.877908	0.860381	0.908986	0.882425	1.02712	1.07179	1.22122	1.10671	0.797342	0.0205774
XP_003539943.1	26S proteasome non-ATPase regulatory subunit 2 homolog A [Glycine max]	26.78	5	22	69	885	97.2334	5.23682	0.884049	0.908681	0.863222	0.885317	1.07776	1.17319	1.08039	1.11044	0.797264	0.00270378
ACU13743.1	unknown [Glycine max]	7.21	1	2	2	208	23.5975	5.18604	0.782448	0.963952	0.960706	0.902369	1.19236	1.17355	1.02993	1.13195	0.797183	0.0437114
XP_003524274.1	anthocyanidin 3-O-glucosyltransferase 5-like [Glycine max]	5.94	3	3	10	505	55.8276	6.11279	0.913402	0.904467	0.884179	0.900683	1.04587	1.1953	1.14938	1.13018	0.796936	0.00699732
ACU15657.1	unknown [Glycine max]	14.21	3	3	5	197	22.5324	5.38916	0.824187	1.02879	0.958597	0.937192	1.13141	1.10116	1.29706	1.17654	0.796564	0.0488397
ACU18134.1	unknown [Glycine max]	31.39	3	11	26	395	43.6413	5.77002	0.882278	0.904479	0.883449	0.890069	1.13934	1.14282	1.07122	1.1178	0.796272	0.000733489
KRG93507.1	hypothetical protein GLYMA_19G020700 [Glycine max]	9.78	2	3	10	368	40.559	9.26123	0.865869	0.861942	0.937226	0.888346	1.15852	1.07067	1.11888	1.11602	0.795992	0.00296415
XP_006581937.1	alpha-N-acetylglucosaminidase isoform X2 [Glycine max]	3.44	3	3	3	813	93.5248	5.85889	0.847496	0.916173	0.907335	0.890335	1.03515	1.20589	1.11458	1.11854	0.795979	0.0132756
NP_001241455.1	uncharacterized protein LOC100778205 [Glycine max]	27.69	4	10	39	325	35.7261	7.72314	1.0114	0.935897	0.851165	0.93282	1.17091	1.29347	1.05141	1.17193	0.795968	0.0462622
XP_014621025.1	LOW QUALITY PROTEIN: serine/threonine-protein kinase SRPK-like [Glycine max]	5.86	2	3	5	546	61.3859	7.86963	0.888612	0.907581	0.869892	0.888695	1.0141	1.23354	1.10543	1.11769	0.795118	0.0238712
C6TFL9.1	RecName: Full=Casparian strip membrane protein 2; Short=GmCASP2 - [CASP2_SOYBN]	7.22	1	1	4	194	20.3708	8.00146	0.918103	0.899872	0.867978	0.895318	1.09728	1.18349	1.09776	1.12618	0.795007	0.0020001
ACU23390.1	unknown [Glycine max]	30.77	7	7	27	273	29.149	9.30518	0.902892	0.968342	0.894471	0.921902	1.16506	1.19093	1.12294	1.15965	0.794986	0.00148347
XP_003552094.1	probable mitochondrial-processing peptidase subunit beta, mitochondrial [Glycine max]	31.31	4	17	70	527	58.7682	6.99072	0.937205	0.940496	0.897044	0.924915	1.17214	1.17715	1.14124	1.16351	0.794935	0.000183973
XP_014631827.1	ubiquitin-fold modifier 1 isoform X2 [Glycine max]	10.81	1	1	2	74	7.90521	8.76318	0.962871	0.873287	0.921681	0.91928	1.08686	1.22309	1.16032	1.15676	0.794704	0.00727982
KRH53828.1	hypothetical protein GLYMA_06G148600 [Glycine max]	10.78	1	1	1	204	22.967	6.78564	0.990904	0.821753	0.954801	0.922486	1.23992	1.12363	1.1195	1.16102	0.79455	0.0212186
XP_003536473.1	membrane steroid-binding protein 1 [Glycine max]	31.49	3	5	24	235	25.8529	5.10986	0.874626	0.820667	0.902102	0.865798	1.01093	1.03763	1.22141	1.08999	0.794316	0.0333165
NP_001236404.1	glutamate dehydrogenase 1 [Glycine max]	30.17	9	13	42	411	44.5208	6.46826	0.827038	1.03525	0.931592	0.931294	1.24389	1.21163	1.06212	1.17255	0.794248	0.0425195
XP_003531217.1	adenosylhomocysteinase [Glycine max]	33.2	4	17	103	485	53.2511	5.88428	0.917419	0.858211	0.878944	0.884858	1.0993	1.17675	1.06765	1.11457	0.793903	0.00334157
NP_001237791.1	uncharacterized protein LOC100500676 precursor [Glycine max]	9.3	3	3	6	215	24.3666	7.09326	0.878899	0.898238	0.852043	0.876393	1.18343	1.17263	0.956166	1.10408	0.793779	0.0389038
NP_001365447.1	60S acidic ribosomal protein P2B [Glycine max]	58.77	2	5	17	114	11.3037	4.37354	0.920479	0.898441	0.918899	0.912606	1.18812	1.11878	1.1437	1.1502	0.793435	0.000380216
NP_001356078.1	eukaryotic translation initiation factor 4E [Glycine max]	22	1	3	10	200	22.6942	5.98584	0.83799	0.942005	0.899599	0.893198	1.05347	1.07312	1.25146	1.12602	0.793236	0.0290126
NP_001237656.1	FERONIA receptor-like kinase precursor [Glycine max]	2.91	3	3	4	892	97.5604	6.01123	0.916977	0.903316	0.863021	0.894438	1.14608	1.17662	1.06102	1.12791	0.793006	0.00362474
XP_006586103.2	protein transport protein SEC13 homolog B-like isoform X1 [Glycine max]	26.25	2	6	12	301	32.58	6.01123	0.908078	1.10795	0.922002	0.979344	1.24047	1.28624	1.17827	1.23499	0.792995	0.023391
XP_003546575.1	protein MEI2-like 5 [Glycine max]	3.36	1	3	5	862	94.2065	6.63916	0.900023	0.90791	0.893911	0.900615	1.18046	1.19661	1.03098	1.13602	0.792783	0.0112338
KRH16901.1	hypothetical protein GLYMA_14G184500 [Glycine max]	33.96	2	12	37	427	46.975	8.27979	0.880112	0.902124	0.918997	0.900411	1.0594	1.19892	1.14966	1.13599	0.792623	0.00512498
XP_003532012.1	spermidine synthase [Glycine max]	20.6	6	7	25	335	36.6162	4.95752	0.850639	0.982973	0.861357	0.898323	1.2228	1.0773	1.10038	1.1335	0.792525	0.0191794
KRH20616.1	hypothetical protein GLYMA_13G189800 [Glycine max]	15.38	3	4	4	273	30.4765	5.2876	0.912998	0.846479	0.856092	0.871856	1.04191	1.10473	1.15832	1.10165	0.791407	0.00435823
XP_014631387.1	phosphoglucomutase, cytoplasmic [Glycine max]	40.03	2	19	79	582	63.4741	5.52881	0.969943	0.925708	0.928393	0.941348	1.24939	1.1746	1.1463	1.1901	0.790984	0.00184062
NP_001242070.2	ERBB-3 binding protein 1-like [Glycine max]	34.62	5	15	40	390	42.9902	6.69775	0.865059	0.937538	0.882292	0.894963	1.2222	1.1599	1.01328	1.13179	0.790748	0.0226313
XP_014617402.1	ATP-dependent zinc metalloprotease FTSH 2, chloroplastic [Glycine max]	13.95	2	9	18	688	73.7464	6.04932	0.938948	0.857193	0.969397	0.921846	1.21386	1.04682	1.23692	1.16587	0.790694	0.0236739
CAY05159.1	unnamed protein product [Glycine max]	14.84	2	8	24	492	56.8274	7.26904	0.960854	0.873237	0.890222	0.908104	1.1692	1.20527	1.07249	1.14898	0.790355	0.00732084
XP_003534866.1	cytochrome b561 and DOMON domain-containing protein At5g47530 [Glycine max]	8.91	3	3	9	404	43.3925	9.48096	0.946512	0.904407	0.943414	0.931445	1.21055	1.19741	1.1287	1.17889	0.790104	0.00100428
NP_001238656.1	uncharacterized protein LOC100527353 [Glycine max]	8.82	1	1	1	102	11.2179	5.09717	0.93828	0.830186	0.932282	0.900249	1.26733	1.13161	1.02022	1.13972	0.789885	0.0396006
XP_014633839.1	uncharacterized protein LOC100792950 isoform X1 [Glycine max]	6.22	1	1	1	193	20.4483	7.75244	0.987098	0.902152	0.923633	0.937628	1.24329	1.15377	1.16506	1.18737	0.789667	0.00276866
ACU23146.1	unknown [Glycine max]	30.36	3	8	21	280	29.8444	6.15088	0.843063	0.919898	0.922709	0.895223	1.02106	1.10757	1.27549	1.13471	0.788947	0.0388973
XP_003521058.1	tryptophan--tRNA ligase, cytoplasmic [Glycine max]	13.37	1	5	7	404	46.2244	6.43018	0.952745	0.850586	0.838075	0.880469	1.09494	1.22755	1.0258	1.1161	0.788882	0.0274533
XP_003546218.1	pleiotropic drug resistance protein 1 [Glycine max]	16.41	4	21	33	1426	160.61	7.34229	0.921813	0.898332	0.845685	0.88861	1.13243	1.18828	1.05906	1.12659	0.78876	0.00550529
KRH16372.1	hypothetical protein GLYMA_14G152000 [Glycine max]	11.11	2	6	19	432	48.4177	5.24951	0.910237	0.923281	0.85616	0.896559	1.15802	1.0999	1.15212	1.13668	0.788752	0.000964907
XP_006576480.1	dirigent protein 22 [Glycine max]	8.26	1	2	7	218	24.3296	9.31982	0.8704	0.901093	0.928338	0.899944	1.12092	1.16096	1.14134	1.14108	0.788679	0.000289814
XP_014631153.1	putative hydrolase C777.06c [Glycine max]	2.6	1	1	1	308	34.7727	6.56592	0.938377	0.909563	0.854363	0.900768	1.16675	1.2151	1.04459	1.14215	0.78866	0.0128553
NP_001276295.1	allene oxide synthase, chloroplastic-like [Glycine max]	24.23	11	11	18	487	54.842	8.11865	0.893465	0.934766	0.868413	0.898881	1.12636	1.16582	1.12793	1.14004	0.788466	0.000487889
NP_001235302.1	uncharacterized protein LOC100305687 [Glycine max]	30.71	3	3	18	140	14.7885	5.49072	1.00173	0.885865	0.917612	0.93507	1.09565	1.21661	1.24655	1.18627	0.788245	0.0120813
XP_006591938.1	ran-binding protein M homolog isoform X2 [Glycine max]	1.96	1	1	1	459	51.7929	6.15088	1.0516	0.823523	0.895235	0.923453	1.17437	1.21089	1.13173	1.17233	0.787708	0.0249035
ACU13239.1	unknown [Glycine max]	10.16	2	2	11	256	27.2178	5.2876	0.848126	0.873575	0.982352	0.901351	1.13607	1.12845	1.16939	1.14464	0.787456	0.00482528
1JNQ	A Chain A, lipoxygenase-3	30.81	19	28	126	857	96.7377	6.58057	0.912521	0.941505	0.820442	0.891489	1.13788	1.20971	1.04966	1.13242	0.787244	0.0150041
XP_003555807.1	calreticulin [Glycine max]	40.05	5	19	95	422	48.4724	4.64014	0.813201	1.03304	0.891707	0.91265	1.09341	1.2022	1.18241	1.15934	0.787215	0.0272129
XP_003523585.1	uncharacterized protein LOC100803292 [Glycine max]	8.59	1	1	1	128	14.5855	5.64307	0.861645	0.812559	0.949051	0.874418	1.1389	0.99401	1.20027	1.11106	0.787014	0.0316537
XP_003521124.1	dual specificity protein phosphatase 12 [Glycine max]	5.93	2	2	3	354	39.6758	6.07471	0.784112	0.881055	0.926711	0.863959	1.07977	1.02771	1.18733	1.09827	0.786657	0.0205512
NP_001357752.1	bifunctional epoxide hydrolase 2-like isoform 2 [Glycine max]	7.6	1	2	2	250	28.1629	5.52881	0.845683	1.0056	0.90977	0.92035	1.18378	1.11153	1.21469	1.17	0.786625	0.0109175
ACU19710.1	unknown [Glycine max]	8.16	1	1	1	196	21.438	4.97021	0.924586	0.883971	0.844915	0.884491	1.12401	1.11629	1.13383	1.12471	0.786418	0.000520767
XP_003531365.1	bifunctional aspartate aminotransferase and glutamate/aspartate-prephenate aminotransferase [Glycine max]	15.95	6	6	12	464	50.2031	7.7085	0.959423	0.912784	0.890179	0.920795	1.28914	1.15249	1.07194	1.17119	0.786205	0.0197715
AIU49198.1	annexin ANNAT3, partial [Glycine max]	5.45	1	1	1	275	31.3792	5.69385	0.923987	0.839339	0.859442	0.874256	1.19529	0.973714	1.16736	1.11212	0.786116	0.0327258
XP_003536891.1	nuclear transcription factor Y subunit B-5 [Glycine max]	8.28	1	1	1	145	16.2391	6.18896	0.812023	1.01323	0.923892	0.916383	1.13066	1.18588	1.18069	1.16574	0.786093	0.0148447
XP_003554202.1	UBP1-associated protein 2C [Glycine max]	2.98	1	1	1	336	36.5796	7.50342	0.841458	0.889181	0.898401	0.876347	1.12682	1.14809	1.06976	1.11489	0.786039	0.00123782
XP_003525802.1	monocopper oxidase-like protein SKU5 [Glycine max]	9.38	1	4	28	597	67.1041	9.05615	0.787511	0.918398	0.91411	0.87334	1.08938	1.05962	1.18486	1.11129	0.785883	0.0141346
XP_003542286.1	diacylglycerol kinase 7 [Glycine max]	6.88	2	2	4	480	53.5001	8.38232	0.87209	0.899898	0.892981	0.888323	1.12208	1.22631	1.04336	1.13058	0.785721	0.0106877
ACU23375.1	unknown [Glycine max]	7.14	5	5	19	476	52.1107	8.80713	0.943843	0.847592	0.824224	0.871886	1.06963	1.14655	1.11302	1.10973	0.785673	0.00515303
XP_003549991.1	lysosomal Pro-X carboxypeptidase [Glycine max]	7.8	4	4	10	513	58.5816	5.65576	0.891987	0.896911	0.943669	0.910856	1.13292	1.10646	1.23907	1.15948	0.785571	0.00472887
KRH14028.1	hypothetical protein GLYMA_14G002300 [Glycine max]	1.09	1	1	1	733	82.9588	6.37939	0.848931	0.955688	0.851516	0.885378	1.14255	1.19937	1.0407	1.12754	0.785231	0.0141587
XP_003532256.1	probable mitochondrial-processing peptidase subunit beta, mitochondrial [Glycine max]	31.25	3	17	70	528	58.9162	6.97607	0.91322	0.933663	0.869959	0.905614	1.17305	1.16647	1.12124	1.15359	0.785042	0.000567142
XP_003552292.1	protein LURP-one-related 10 [Glycine max]	6.48	1	2	5	216	24.1695	7.85498	0.880098	0.806712	0.861104	0.849305	1.10648	1.11163	1.02749	1.08187	0.785035	0.00266301
XP_025979662.1	thioredoxin H9 [Glycine max]	12.95	2	2	4	139	15.5817	5.17334	0.812394	0.997807	0.941847	0.91735	1.22411	1.04131	1.24167	1.16903	0.784713	0.0406205
NP_001344317.1	HSP90 superfamily protein precursor [Glycine max]	37.59	2	37	144	814	93.2362	4.98291	0.899428	0.850727	0.852997	0.867718	1.04022	1.1448	1.13239	1.1058	0.784696	0.00288292
XP_025980506.1	GTPase LSG1-2 [Glycine max]	1.59	1	1	1	565	63.6934	7.1958	0.928418	0.820661	0.924631	0.891237	1.1174	1.14217	1.15661	1.13873	0.78266	0.00262819
NP_001235972.1	small GTP-binding protein [Glycine max]	32.57	1	8	22	218	24.1114	7.91357	0.848966	0.902057	0.892331	0.881118	1.0685	1.12084	1.18841	1.12592	0.782579	0.00309229
KRH13141.1	hypothetical protein GLYMA_15G218900 [Glycine max]	64.47	8	10	141	152	17.6129	6.7417	0.796307	0.977014	0.828093	0.867138	1.11027	1.12943	1.08463	1.10811	0.782538	0.0135483
ACU16759.1	unknown, partial [Glycine max]	12.15	2	3	5	247	26.7441	8.71924	0.832231	0.984909	0.837183	0.884774	1.16519	1.11135	1.11553	1.13069	0.782507	0.00972708
KRH01782.1	hypothetical protein GLYMA_18G298200 [Glycine max]	10.63	2	4	17	348	38.6417	6.69775	0.90727	0.921104	0.890462	0.906279	1.20615	1.04015	1.22877	1.15836	0.782383	0.0137729
NP_001239627.1	2-hydroxyisoflavanone dehydratase [Glycine max]	6.41	2	2	2	343	37.8882	5.38916	0.962962	0.889741	0.896199	0.916301	1.30714	1.14243	1.06496	1.17151	0.782154	0.0273724
NP_001242059.2	soluble NSF attachment protein SNAP18 [Glycine max]	22.84	1	7	15	289	32.6544	5.17334	0.926503	0.9113	0.839098	0.8923	1.14698	1.21603	1.05982	1.14094	0.782074	0.00914045
CBD23675.1	unnamed protein product [Glycine max]	15.21	1	9	16	539	61.6305	6.72705	0.93162	0.877057	0.808969	0.872549	1.2351	1.06127	1.05101	1.11579	0.781999	0.0248624
XP_003543442.1	uncharacterized protein LOC100526946 isoform X2 [Glycine max]	11.26	3	3	8	302	32.8967	5.2876	0.89465	0.940802	0.85005	0.895167	1.17649	1.21147	1.04756	1.14518	0.781685	0.0113324
KRH52460.1	hypothetical protein GLYMA_06G069600 [Glycine max]	1.61	2	2	2	931	105.057	7.25439	0.997335	0.851598	0.856159	0.901697	1.09166	1.29854	1.0708	1.15367	0.781593	0.0443079
NP_001239947.1	uncharacterized protein LOC100802618 [Glycine max]	8.61	2	2	4	244	28.0745	8.36768	0.936476	0.8946	0.873622	0.901566	1.25814	1.08809	1.11575	1.15399	0.781259	0.0106466
XP_003543170.1	11-oxo-beta-amyrin 30-oxidase [Glycine max]	4.96	3	3	4	524	59.8396	8.93896	1.01568	0.900229	0.880281	0.932065	1.1329	1.35222	1.09404	1.19305	0.781245	0.0452388
KRH63126.1	hypothetical protein GLYMA_04G156000 [Glycine max]	7.02	1	1	3	242	27.5334	5.10986	0.847929	0.961874	0.791865	0.867222	1.08798	1.16032	1.08197	1.11009	0.781221	0.0122793
NP_001235289.2	PMR5N/PC-Estrase domain-containing protein [Glycine max]	3.2	1	1	1	438	50.4975	7.97217	0.90315	0.799911	0.881097	0.861386	1.163	1.18925	0.955824	1.10269	0.781167	0.0396269
XP_003538227.1	50S ribosomal protein L27, chloroplastic [Glycine max]	12.37	1	2	2	194	21.073	10.228	0.933938	0.903918	0.922588	0.920148	1.11215	1.27491	1.14713	1.17806	0.781068	0.0068164
XP_014629485.1	F-actin-capping protein subunit alpha isoform X3 [Glycine max]	3.14	1	1	1	255	28.6368	4.71631	0.938598	0.9273	0.814529	0.893476	1.1647	1.24181	1.02559	1.14403	0.780989	0.0283882
NP_001236498.2	ras-related protein RABC2a-like protein [Glycine max]	31.75	5	5	7	211	23.1239	5.8208	0.873236	0.956972	0.869457	0.899888	1.17578	1.23047	1.05223	1.15283	0.780594	0.0134942
XP_025982077.1	ubiquitin-activating enzyme E1 1 [Glycine max]	11.54	2	12	28	1092	120.466	5.24951	0.934135	0.889709	0.873068	0.89897	1.17532	1.27447	1.00556	1.15178	0.780506	0.0349664
NP_001236351.1	calreticulin-1 precursor [Glycine max]	45.48	7	21	110	420	48.1441	4.58936	0.790771	1.02794	0.866988	0.895234	1.10342	1.14768	1.19258	1.14789	0.779895	0.0274896
KRG89225.1	hypothetical protein GLYMA_20G009200 [Glycine max]	1.98	1	1	1	455	49.0673	4.95752	0.904807	0.799297	0.944335	0.882813	1.06894	1.16604	1.16255	1.13251	0.77952	0.00967117
CAV26333.1	unnamed protein product [Glycine max]	19.6	8	8	18	495	53.4364	7.98682	0.925016	0.857513	0.878485	0.887005	1.11413	1.13646	1.16369	1.13809	0.779377	0.000515981
XP_006578804.1	actin-7 [Glycine max]	53.85	2	16	144	377	41.6889	5.49072	0.877725	0.861637	0.849252	0.862871	1.06184	1.14492	1.11473	1.10716	0.779354	0.000677526
XP_003555835.1	F-box/LRR-repeat protein 2 [Glycine max]	1.91	1	1	1	418	44.9868	6.78564	0.920593	0.856414	0.877401	0.884803	1.2148	1.22607	0.96549	1.13545	0.77925	0.0451418
CBC57789.1	unnamed protein product [Glycine max]	4.33	3	3	16	508	55.474	6.72705	0.818458	0.993926	0.9039	0.905428	1.14355	1.15415	1.18819	1.16196	0.779223	0.00807853
XP_014618779.1	dihydrolipoyllysine-residue acetyltransferase component 1 of pyruvate dehydrogenase complex, mitochondrial isoform X2 [Glycine max]	9.16	1	4	9	546	58.5978	5.50342	0.900079	0.851644	0.91358	0.888434	1.18527	1.17231	1.06325	1.14028	0.77914	0.00424967
BAF76645.1	cytosolic chaperonin [Glycine max]	37.15	2	17	61	533	57.6419	7.31299	0.898454	0.987332	0.807967	0.897918	1.13969	1.28628	1.03218	1.15272	0.778958	0.0473259
KRH37849.1	hypothetical protein GLYMA_09G093400 [Glycine max]	3.78	1	1	1	370	40.6216	5.23682	0.945851	0.882025	0.853136	0.893671	1.14702	1.04194	1.25407	1.14768	0.778678	0.0193302
CBC72136.1	unnamed protein product [Glycine max]	13.64	5	5	6	352	40.6617	5.94775	0.869747	0.871896	0.835878	0.859174	1.07599	1.19142	1.04281	1.10341	0.778655	0.00629796
KRH35443.1	hypothetical protein GLYMA_10G243500 [Glycine max]	17.14	4	4	9	210	23.919	7.09326	0.912175	0.897386	0.893775	0.901112	1.19619	1.25398	1.02347	1.15788	0.778246	0.0209107
XP_003547850.1	plant UBX domain-containing protein 7 [Glycine max]	1.71	1	1	1	467	51.9468	5.04639	0.75949	0.907513	0.96765	0.878218	1.05645	1.10503	1.22428	1.12859	0.778158	0.0344639
XP_006595717.1	pyruvate dehydrogenase E1 component subunit beta-1, mitochondrial isoform X2 [Glycine max]	32.86	2	11	56	353	37.9473	5.59229	0.937563	0.937198	0.877703	0.917488	1.16919	1.16774	1.20023	1.17905	0.778156	0.00031499
XP_006576238.1	uncharacterized protein LOC100798127 isoform X1 [Glycine max]	4.9	1	2	2	347	38.8257	6.99072	0.93214	0.924141	0.911166	0.922482	1.16349	1.26672	1.12657	1.18559	0.778077	0.0034256
KRH59451.1	hypothetical protein GLYMA_05G184100 [Glycine max]	24.57	4	9	24	232	25.8284	10.1841	0.828965	0.946779	0.991498	0.922414	1.1396	1.22082	1.19612	1.18551	0.778071	0.00826423
XP_003543750.1	aldose 1-epimerase [Glycine max]	11.17	2	3	6	367	40.6572	9.30518	0.933323	0.784261	0.906343	0.874642	1.18333	1.0764	1.11316	1.1243	0.777947	0.0108758
ACU22689.1	unknown, partial [Glycine max]	38.34	3	8	20	193	21.8291	6.12549	0.862999	0.888551	0.896219	0.88259	1.12398	1.1548	1.12557	1.13479	0.777759	5.88235e-05
NP_001241092.1	uncharacterized protein LOC100802974 [Glycine max]	25.27	2	12	66	372	39.6845	9.75928	0.885284	0.910203	0.839728	0.878405	1.14889	1.21519	1.02453	1.12953	0.777671	0.0135239
XP_003530818.1	hydroquinone glucosyltransferase [Glycine max]	5.77	2	2	2	468	51.5396	5.92236	0.964798	0.888463	0.821129	0.891463	1.04056	1.26777	1.1308	1.14638	0.777637	0.0308505
XP_003542669.1	110 kDa U5 small nuclear ribonucleoprotein component CLO [Glycine max]	6.09	1	5	5	986	109.877	5.23682	1.02363	0.9395	0.914667	0.959266	1.16007	1.26775	1.27383	1.23388	0.777437	0.00517219
XP_006590331.1	uncharacterized protein LOC100806472 isoform X1 [Glycine max]	19.55	5	9	14	312	35.9318	8.19189	0.871598	0.866092	0.90405	0.88058	1.08241	1.20857	1.10738	1.13279	0.777358	0.00334058
SBU44866.1	chalcone isomerase RNA [Glycine max]	58.72	9	11	49	218	23.2452	7.04932	0.847568	0.902268	0.886232	0.878689	1.16121	1.11615	1.11529	1.13088	0.776994	0.000343345
KRH63758.1	hypothetical protein GLYMA_04G195100 [Glycine max]	50.43	1	9	35	230	24.9727	4.56396	0.858451	0.843592	0.925054	0.875699	1.13248	1.09649	1.15312	1.12736	0.776767	0.00110754
XP_003547013.1	UDP-glycosyltransferase 92A1 [Glycine max]	2.48	1	1	1	484	53.6923	5.71924	0.903286	1.00227	0.818479	0.908013	1.07929	1.31133	1.11888	1.16983	0.77619	0.0425922
NP_001240140.1	uncharacterized protein LOC100820062 [Glycine max]	23.66	2	8	20	317	35.5403	8.77783	0.768731	0.892833	0.876881	0.846148	1.02801	1.06513	1.17889	1.09068	0.7758	0.0150118
KRG98178.1	hypothetical protein GLYMA_18G055300 [Glycine max]	43.29	3	12	51	328	35.9535	9.78857	0.886725	0.783128	0.888713	0.852855	1.08878	0.999609	1.20964	1.09934	0.775786	0.0245796
KRH52154.1	hypothetical protein GLYMA_06G049700 [Glycine max]	4.12	1	1	1	194	21.08	8.30908	0.93324	0.830599	0.950233	0.904691	1.09936	1.14115	1.25852	1.16634	0.775664	0.0124348
ACU18597.1	unknown [Glycine max]	4.95	2	2	3	202	22.8558	7.89893	0.946795	0.969825	0.78327	0.899963	1.148	1.26378	1.07002	1.1606	0.775429	0.0327715
NP_001239633.1	uncharacterized protein LOC100787459 [Glycine max]	2.12	1	1	1	377	40.8976	7.85498	1.02171	0.919325	1.01166	0.984229	1.13655	1.28433	1.38699	1.26929	0.775416	0.0231936
NP_001276257.2	ADP,ATP carrier protein 2, mitochondrial-like [Glycine max]	25.71	1	11	75	389	42.0716	9.70068	0.930568	0.853742	0.839825	0.874712	1.18266	1.09142	1.11123	1.12844	0.775154	0.0030324
XP_003524781.1	berberine bridge enzyme-like 13 [Glycine max]	9.18	3	6	10	534	59.6701	9.61279	0.817219	0.958609	0.780177	0.852002	1.12944	1.11762	1.05059	1.09921	0.775101	0.0143274
XP_025985378.1	uncharacterized protein LOC102668266 [Glycine max]	1.55	2	2	2	1355	154.483	6.80029	0.890161	0.836623	0.872941	0.866575	1.15348	1.08949	1.11278	1.11858	0.774706	0.000501065
XP_003534238.1	dirigent protein 19 [Glycine max]	9.68	1	1	1	186	20.0516	9.33447	0.864965	0.920496	1.01443	0.933299	1.12661	1.28756	1.20006	1.20475	0.774685	0.0130909
XP_006601941.1	protein CELLULOSE SYNTHASE INTERACTIVE 1 [Glycine max]	3.51	3	7	8	2134	228.543	5.50342	0.890101	0.715917	0.851561	0.819193	0.963214	1.07432	1.1352	1.05758	0.774594	0.0308853
XP_006589626.1	uncharacterized protein LOC100805917 isoform X2 [Glycine max]	10.2	1	1	1	98	10.4142	8.77783	0.855732	0.823015	0.899059	0.859269	0.978141	1.14974	1.20101	1.10963	0.774374	0.0242017
NP_001236577.1	mitogen-activated protein kinase kinase MAPKK2 [Glycine max]	4.21	1	2	2	356	39.5151	5.32568	1.01644	0.798162	0.838222	0.884273	1.08566	1.20761	1.13422	1.1425	0.773982	0.0271943
KRH49109.1	hypothetical protein GLYMA_07G132900 [Glycine max]	4.44	1	1	1	338	37.9173	5.17334	0.948604	0.830891	0.886926	0.888807	1.22958	1.16092	1.05572	1.14874	0.773725	0.0129859
XP_003536082.1	serine--tRNA ligase [Glycine max]	19.69	6	12	25	447	51.3331	6.43018	0.934321	0.902788	0.866929	0.901346	1.11727	1.24121	1.13704	1.16518	0.773571	0.00360488
KRH22562.1	hypothetical protein GLYMA_13G308400 [Glycine max]	1.77	1	1	1	849	95.0961	8.07471	0.828472	0.977947	0.839872	0.882097	1.29784	1.04803	1.07587	1.14058	0.773376	0.0490831
ACU20798.1	unknown [Glycine max]	4.3	1	1	5	186	20.029	5.21143	0.896591	0.922922	0.928449	0.915987	1.11888	1.16956	1.26641	1.18495	0.773019	0.0037418
XP_014622030.1	two-pore potassium channel 1 isoform X3 [Glycine max]	5.46	1	1	1	348	38.7866	6.69775	0.882852	0.933115	0.801008	0.872325	1.09058	1.09436	1.20062	1.12852	0.772981	0.0082991
CBD32376.1	unnamed protein product [Glycine max]	8.38	2	3	11	394	42.6914	9.46631	0.883187	0.757593	0.858337	0.833039	1.03346	1.01173	1.1892	1.07813	0.77267	0.0224668
XP_003519108.1	uncharacterized protein LOC100807300 [Glycine max]	7.41	1	2	2	243	26.7252	8.44092	0.855127	0.889083	0.859235	0.867815	1.08631	1.09858	1.18526	1.12338	0.7725	0.00148539
XP_003542443.1	endoplasmic reticulum-Golgi intermediate compartment protein 3 [Glycine max]	5.7	1	3	3	386	43.6139	6.41748	0.89574	0.886837	0.847238	0.876605	1.23933	1.07011	1.09559	1.13501	0.772333	0.0091703
XP_006580420.1	histidine kinase 4-like [Glycine max]	1.09	1	1	1	1011	112.557	7.12256	1.06844	0.823757	0.797892	0.896697	1.11287	1.21056	1.16001	1.16114	0.772254	0.0434256
KRH29541.1	hypothetical protein GLYMA_11G122700 [Glycine max]	32.22	15	15	40	478	53.5385	6.87354	0.873519	0.882961	0.87309	0.876523	1.15704	1.13744	1.11067	1.13505	0.772233	4.80876e-05
NP_001237625.1	USP domain-containing protein [Glycine max]	14.81	3	3	4	162	18.0111	7.15186	0.850335	0.866154	0.933338	0.883276	1.09326	1.18574	1.15359	1.1442	0.771962	0.00217074
XP_003518638.1	EEF1A lysine methyltransferase 2 [Glycine max]	14.33	4	4	8	342	37.4803	4.66553	0.923171	0.805996	0.904107	0.877758	1.16104	1.04028	1.20982	1.13705	0.771961	0.013973
XP_006586963.1	potassium transporter 10 [Glycine max]	1.39	1	1	1	790	88.1291	7.57666	0.761795	0.856462	0.953135	0.85713	1.2326	1.11596	0.983777	1.11078	0.77165	0.0489032
XP_003524707.1	tubulin alpha-3 chain [Glycine max]	30.44	4	10	39	450	49.5664	5.09717	0.877892	0.8443	0.838331	0.853508	1.12472	1.12937	1.06584	1.10664	0.771258	0.000447305
XP_006596538.1	GDSL esterase/lipase EXL3 [Glycine max]	4.97	2	2	3	362	39.9406	7.85498	0.934807	0.856047	0.851104	0.880653	1.13673	1.03998	1.24901	1.14191	0.771212	0.0168735
KRH55956.1	hypothetical protein GLYMA_06G292500 [Glycine max]	2.09	1	1	1	623	71.8513	7.98682	0.917879	0.809783	0.880338	0.869333	1.21493	1.05406	1.11334	1.12744	0.771068	0.0103752
KRH40130.1	hypothetical protein GLYMA_09G240300 [Glycine max]	18.98	5	5	15	295	34.341	4.99561	0.859003	0.941486	0.850987	0.883826	1.18536	1.19336	1.06335	1.14736	0.770315	0.00668826
NP_001238239.2	translationally-controlled tumor protein-like [Glycine max]	52.1	2	7	33	167	18.9695	4.729	0.923242	0.798826	0.843067	0.855045	1.01263	1.11273	1.20533	1.11023	0.770152	0.0184973
XP_003531608.1	coatomer subunit zeta-1 isoform X1 [Glycine max]	12.22	2	2	6	180	20.0725	4.85596	0.852734	0.940659	0.933581	0.908991	1.04917	1.22368	1.26882	1.18056	0.769968	0.020175
KRH16807.1	hypothetical protein GLYMA_14G178900 [Glycine max]	11.31	2	3	6	389	43.712	6.25244	0.92238	0.817909	0.87552	0.871936	1.13263	1.11172	1.15663	1.13366	0.769132	0.00134924
XP_003526904.1	calcium-dependent protein kinase SK5-like [Glycine max]	11.87	1	5	18	497	55.9611	5.35107	0.927364	0.829977	0.891379	0.882907	1.20291	1.1302	1.11217	1.14843	0.768797	0.00260323
XP_003538480.2	cytosolic endo-beta-N-acetylglucosaminidase 1 [Glycine max]	9.32	1	6	15	730	82.0769	5.65576	0.781187	0.828743	0.893807	0.834579	0.976957	1.12489	1.15657	1.08614	0.768389	0.0173243
XP_003542833.1	annexin-like protein RJ4 isoform X1 [Glycine max]	39.81	1	15	35	314	35.7098	7.97217	0.79364	0.796893	1.01485	0.86846	1.11957	1.07537	1.19591	1.13028	0.768356	0.0321767
ACU19336.1	unknown [Glycine max]	45.16	1	5	30	124	14.1165	9.45166	0.866049	0.895524	0.925021	0.895531	1.18608	1.16726	1.14415	1.16583	0.768148	0.000206213
NP_001240201.1	uncharacterized protein LOC100809066 [Glycine max]	21.17	1	7	22	392	41.1707	4.84326	0.681566	0.876655	0.910612	0.822944	1.02587	1.0487	1.14079	1.07179	0.767826	0.0352378
NP_001241305.1	uncharacterized protein LOC100800706 [Glycine max]	29	2	9	21	369	41.536	6.90283	0.851624	0.93299	0.891387	0.892	1.13236	1.26558	1.08829	1.16208	0.767591	0.00975425
XP_003546052.1	MACPF domain-containing protein CAD1 [Glycine max]	6.98	2	5	6	559	62.097	8.06006	0.901166	0.914881	0.90143	0.905826	1.1966	1.24363	1.102	1.18074	0.767166	0.00278888
ACU15521.1	unknown [Glycine max]	22.04	3	4	9	186	20.4201	5.31299	0.925176	0.87816	0.817328	0.873554	1.22903	1.10871	1.07877	1.13883	0.76706	0.00879026
KRG98609.1	hypothetical protein GLYMA_18G084200 [Glycine max]	6.71	1	2	11	298	33.5615	7.34229	0.942812	0.818884	0.837262	0.866319	1.1793	1.17044	1.03854	1.12943	0.767044	0.0116183
XP_003531689.1	N-terminal acetyltransferase A complex auxiliary subunit NAA15 [Glycine max]	11.88	1	11	18	901	102.955	7.04932	0.913832	0.806806	0.781461	0.834033	1.0148	1.07701	1.17183	1.08788	0.76666	0.0141864
KRH60108.1	hypothetical protein GLYMA_05G220600 [Glycine max]	5.56	2	2	3	378	42.2044	7.40088	0.844528	0.858851	0.848305	0.850561	1.16242	1.0743	1.09245	1.10972	0.766465	0.000677916
KRH69593.1	hypothetical protein GLYMA_02G036300 [Glycine max]	30.81	3	11	28	422	46.4531	5.88428	0.841737	0.836691	0.849302	0.842577	1.05929	1.10019	1.14	1.09983	0.7661	0.000401302
XP_014622437.1	protein DETOXIFICATION 45, chloroplastic isoform X2 [Glycine max]	1.52	1	1	1	526	56.59	9.33447	0.888761	0.875542	0.812755	0.859019	1.09796	1.17274	1.09338	1.12136	0.766052	0.00165911
XP_003539008.1	cysteine protease RD19A [Glycine max]	2.48	1	1	1	363	39.6913	6.37939	0.902673	0.968882	0.874006	0.915187	1.12678	1.22315	1.23673	1.19555	0.765493	0.00326476
XP_006581279.1	uncharacterized protein KIAA0930 homolog [Glycine max]	7.36	3	3	4	394	43.2854	6.04932	0.903669	0.909352	0.855563	0.889528	1.14876	1.2882	1.05063	1.16253	0.765167	0.0183835
XP_003524837.1	protein NRT1/ PTR FAMILY 8.3 [Glycine max]	8.22	2	5	7	584	64.3269	6.56592	0.956323	0.901243	0.810898	0.889488	1.19211	1.27263	1.02376	1.16283	0.764932	0.0320521
XP_003527774.1	phospholipase D Z [Glycine max]	2.5	1	1	1	520	58.515	6.97607	0.911097	0.928975	1.01206	0.95071	1.17369	1.17047	1.38484	1.243	0.764852	0.0195359
KRH00101.1	hypothetical protein GLYMA_18G193000 [Glycine max]	5.22	1	1	1	115	12.9347	6.30322	0.737699	0.898691	0.905896	0.847429	1.04481	1.1688	1.11169	1.10843	0.764528	0.0163858
NP_001238251.2	proteasome subunit alpha type-6 [Glycine max]	44.31	2	13	41	246	27.3669	5.85889	0.842335	0.943324	0.902496	0.896052	1.16977	1.20924	1.13778	1.17226	0.764378	0.00153205
CBD30203.1	unnamed protein product [Glycine max]	5.77	2	2	4	364	38.723	8.30908	0.930768	0.827035	0.809109	0.855637	1.08923	1.07399	1.19533	1.11952	0.764292	0.00801478
KRH53278.1	hypothetical protein GLYMA_06G116000 [Glycine max]	3.06	1	1	2	327	36.1486	7.06396	0.900459	0.859275	0.731801	0.830512	1.11695	1.18687	0.956365	1.08673	0.764231	0.0394501
XP_006592772.1	NDR1/HIN1-like protein 1 [Glycine max]	11.31	2	2	2	221	24.615	9.23193	0.96381	0.917158	0.793475	0.891481	1.23018	1.24222	1.02745	1.16662	0.764157	0.0331987
KRH13766.1	hypothetical protein GLYMA_15G262500 [Glycine max]	11.71	3	3	4	316	33.3676	5.57959	0.872738	0.837031	0.88619	0.86532	1.06876	1.22406	1.10538	1.13273	0.763921	0.00552403
XP_003517711.1	plant intracellular Ras-group-related LRR protein 3 [Glycine max]	8.89	4	4	6	461	50.9267	5.41455	0.855962	0.87629	0.87716	0.869804	1.22214	1.13879	1.05511	1.13868	0.763871	0.00525947
KRH21443.2	LOW QUALITY PROTEIN: hypothetical protein GLYMA_13G239200, partial [Glycine max]	1.51	1	1	1	863	96.7799	8.76318	0.772386	0.981118	0.891183	0.881562	1.24902	1.10351	1.11059	1.15437	0.763671	0.0237457
NP_001238096.1	uncharacterized protein LOC100305622 [Glycine max]	22.31	1	2	2	130	13.6307	4.70361	0.880429	0.909482	0.873112	0.887674	1.1545	1.19157	1.14133	1.16247	0.763612	0.000124734
ACU18062.1	unknown [Glycine max]	10.95	1	3	12	420	47.7424	6.16357	0.891991	0.845808	0.821981	0.85326	1.06393	1.1991	1.08977	1.1176	0.763475	0.0046344
NP_001238460.2	alternative oxidase 3, mitochondrial [Glycine max]	12.27	2	4	9	326	37.0919	8.6167	0.885212	0.786427	0.924138	0.865259	1.07528	1.20822	1.11664	1.13338	0.763432	0.00915071
XP_006604679.1	probable glutamate carboxypeptidase AMP1 [Glycine max]	1.01	1	1	1	696	75.7679	7.51807	0.96262	0.806498	0.862909	0.877342	1.31062	1.12373	1.01576	1.15004	0.762882	0.0489321
XP_003550760.1	hydroxyproline O-galactosyltransferase GALT6 [Glycine max]	1.83	1	1	2	602	69.1353	9.20264	0.751266	1.01148	0.865165	0.87597	1.1564	1.14772	1.14108	1.1484	0.762776	0.022535
ACU22690.1	unknown [Glycine max]	6.25	1	1	1	160	18.4027	9.21729	0.82084	0.839385	0.928073	0.862766	1.1519	1.19907	1.04512	1.13203	0.762139	0.00875296
KRG89372.1	hypothetical protein GLYMA_20G019600 [Glycine max]	38.06	3	5	21	155	17.0183	4.94482	0.824536	0.991749	0.909096	0.90846	1.17314	1.1978	1.2059	1.19228	0.761953	0.00450422
XP_003534140.1	aldose 1-epimerase [Glycine max]	12.68	2	4	4	339	36.8794	6.34131	0.913389	0.944409	0.856691	0.90483	1.10979	1.16271	1.29017	1.18756	0.761925	0.00889229
CBC65639.1	unnamed protein product [Glycine max]	13.63	3	7	11	543	61.2374	7.26904	0.753657	1.01806	0.842689	0.871468	1.17649	1.22317	1.03258	1.14408	0.761718	0.0476581
NP_001237519.1	profilin [Glycine max]	42.75	1	4	66	131	14.053	4.84326	0.843976	0.896194	0.839092	0.859754	1.18382	1.0461	1.15645	1.12879	0.76166	0.00422518
NP_001236537.1	elongation factor 1-beta [Glycine max]	52.02	3	10	45	223	24.2612	4.67822	0.879263	0.830149	0.920458	0.876623	1.13295	1.15209	1.16795	1.151	0.761621	0.000607581
NP_001351131.1	succinyl-CoA ligase [ADP-forming] subunit beta, mitochondrial [Glycine max]	43.13	6	18	81	422	45.3179	6.22705	0.916711	0.788867	0.866989	0.857522	1.13226	1.12536	1.12038	1.126	0.761563	0.00198766
ACU24209.1	unknown [Glycine max]	10.53	2	3	3	209	23.7626	9.78857	0.852396	0.8508	0.886085	0.863094	1.08527	1.11249	1.20233	1.13336	0.761533	0.00190448
NP_001304438.1	protein transport protein SEC13 homolog B-like [Glycine max]	23.26	1	5	10	301	32.554	6.16357	0.963199	0.981848	0.880671	0.941906	1.20948	1.31135	1.19002	1.23695	0.761475	0.00377654
XP_003544417.1	glucan endo-1,3-beta-glucosidase 7 [Glycine max]	13.02	6	6	12	484	51.1554	5.18604	0.819888	0.952229	0.962434	0.911517	1.20506	1.05065	1.33556	1.19709	0.761444	0.0388121
XP_006577184.1	protein transport protein Sec23A [Glycine max]	4.36	3	3	3	871	94.8234	6.771	0.897082	0.888915	0.882056	0.889351	1.1524	1.23009	1.12216	1.16822	0.761289	0.00100595
KRH56662.1	hypothetical protein GLYMA_05G011600 [Glycine max]	13.77	3	8	13	639	69.5562	8.30908	0.840713	0.882593	0.865851	0.863052	1.17475	1.16879	1.05853	1.13402	0.761054	0.00240903
ACU18746.1	unknown [Glycine max]	2.08	1	1	3	432	50.1786	6.97607	0.840538	0.898792	0.842561	0.86063	1.12177	1.09474	1.17678	1.1311	0.76088	0.000924346
NP_001241110.1	LIM domain-containing protein WLIM2b-like [Glycine max]	29.29	6	6	9	198	21.4294	8.82178	0.888142	0.881312	0.840256	0.869903	1.06041	1.29451	1.07519	1.14337	0.760824	0.0239153
XP_006606044.1	RAN GTPase-activating protein 2 [Glycine max]	25	6	12	23	532	57.8884	4.71631	0.910928	0.839206	0.822197	0.857444	1.1574	1.08627	1.13788	1.12719	0.760695	0.00144283
ACU16045.1	unknown [Glycine max]	20.62	1	6	12	194	21.6484	7.97217	0.892092	0.808573	0.93186	0.877508	1.1099	1.09662	1.25453	1.15368	0.760616	0.0113748
XP_006591998.1	DNA topoisomerase 1 beta isoform X2 [Glycine max]	1.56	1	1	1	512	59.388	9.30518	0.813568	0.942067	0.893129	0.882921	1.18512	1.07405	1.22455	1.16124	0.760325	0.00896556
CBK51844.1	unnamed protein product [Glycine max]	16.32	15	15	38	864	97.3736	5.80811	0.881881	0.910585	0.862524	0.884997	1.18241	1.2674	1.04294	1.16425	0.760145	0.0139853
XP_003554861.1	alpha-mannosidase 2 isoform X1 [Glycine max]	4.16	5	5	5	1155	132.028	7.41553	0.860635	0.848311	0.865399	0.858115	1.11258	1.04364	1.23308	1.12977	0.759551	0.00812129
ACU17894.1	unknown [Glycine max]	38.09	5	15	61	470	51.4622	5.57959	0.806207	0.88848	0.89095	0.861879	1.13014	1.09151	1.18258	1.13474	0.759536	0.00206454
XP_003517518.1	hexokinase-3 [Glycine max]	1.81	1	1	1	498	54.3563	8.54346	0.867262	0.823503	0.902408	0.864391	1.17976	1.07839	1.1568	1.13832	0.759358	0.00201123
AAL66293.1	phosphate transporter [Glycine max]	22.22	9	9	39	342	36.2988	9.0415	0.957415	0.845318	0.865505	0.889412	1.1529	1.26083	1.10203	1.17192	0.758937	0.00829241
XP_003542431.1	succinate--CoA ligase [ADP-forming] subunit beta, mitochondrial [Glycine max]	43.13	6	18	77	422	45.3119	6.16357	0.921998	0.813994	0.87418	0.870058	1.16791	1.15795	1.11441	1.14676	0.758712	0.00143079
XP_003542878.1	3-dehydrosphinganine reductase TSC10A isoform X4 [Glycine max]	9.2	4	4	5	326	35.2136	7.48877	0.886932	0.965348	0.8059	0.88606	1.16755	1.25248	1.08442	1.16815	0.758514	0.0134984
KRH19940.1	hypothetical protein GLYMA_13G144800 [Glycine max]	46.04	5	13	46	341	37.4908	5.43994	0.868557	0.876001	0.870299	0.871619	1.0582	1.27706	1.11313	1.14946	0.758285	0.0134346
XP_006580341.1	E3 ubiquitin-protein ligase RGLG3-like [Glycine max]	5.16	2	3	3	426	47.2879	6.0874	0.78724	0.684192	0.890664	0.787366	0.941973	1.00745	1.16659	1.03867	0.758052	0.0483391
KRH59291.1	hypothetical protein GLYMA_05G175700 [Glycine max]	12.07	1	1	1	58	6.84437	6.78564	0.897943	0.893729	0.879755	0.890476	1.14033	1.13589	1.24877	1.175	0.757854	0.00158884
KRG93928.1	hypothetical protein GLYMA_19G050300 [Glycine max]	4.72	3	3	8	551	58.005	9.40771	1.04438	0.808153	0.771945	0.874825	1.16983	1.23061	1.06289	1.15444	0.757789	0.0469068
NP_001237764.1	ferric leghemoglobin reductase-2 precursor [Glycine max]	36	3	15	45	500	52.9687	7.34229	0.875804	0.928977	0.837543	0.880775	1.19694	1.24075	1.04953	1.16241	0.757715	0.0114539
XP_003552743.1	uncharacterized protein LOC100816075 [Glycine max]	19.59	2	8	42	439	48.033	6.56592	0.862461	0.925461	0.936411	0.908111	1.06313	1.22803	1.30517	1.19878	0.757532	0.0179181
XP_003536813.1	importin beta-like SAD2 [Glycine max]	0.68	1	1	1	1026	117.792	4.90674	0.885936	0.885564	0.865328	0.878943	1.17979	1.23297	1.06951	1.16076	0.757215	0.00440366
XP_006578214.1	eukaryotic translation initiation factor 3 subunit L [Glycine max]	20.23	1	10	18	514	60.4614	6.18896	0.944611	0.970186	0.88001	0.931602	1.18956	1.34704	1.1547	1.23043	0.757134	0.0100319
KRH62473.1	hypothetical protein GLYMA_04G110900 [Glycine max]	3.41	1	1	1	440	50.2878	5.73193	0.907047	0.944175	0.846005	0.899076	1.13382	1.32309	1.10669	1.18786	0.756884	0.0173757
KRH44775.1	hypothetical protein GLYMA_08G230500 [Glycine max]	71.24	8	10	90	153	17.7508	6.45557	0.819856	0.866456	0.86336	0.849891	1.01651	1.17608	1.17749	1.12336	0.756563	0.00788946
XP_006592029.1	gamma aminobutyrate transaminase 3, chloroplastic isoform X1 [Glycine max]	16.76	1	9	21	513	56.1961	8.20654	0.970706	0.913213	0.821848	0.901922	1.11091	1.33279	1.13331	1.19234	0.756432	0.0247081
KRH27559.1	hypothetical protein GLYMA_11G000100, partial [Glycine max]	5.38	2	2	4	558	61.6558	4.44971	0.822049	0.863533	0.885162	0.856915	1.07215	1.08928	1.23768	1.13304	0.756298	0.00773154
XP_003556172.1	polyadenylate-binding protein 3 [Glycine max]	6.44	4	4	6	652	71.2438	8.60205	0.920308	0.816699	0.866501	0.867836	1.07312	1.15356	1.21767	1.14812	0.755877	0.00550226
XP_003530483.1	mitochondrial-processing peptidase subunit alpha [Glycine max]	31.63	5	16	52	509	54.7551	5.77002	0.897368	0.852766	0.865642	0.871925	1.24357	1.07531	1.14173	1.15354	0.75587	0.00513881
XP_003544964.1	UTP--glucose-1-phosphate uridylyltransferase [Glycine max]	41.58	7	19	88	469	51.4401	5.33838	0.839107	0.936495	0.843932	0.873178	1.17098	1.19856	1.09673	1.15542	0.755722	0.00301414
KRH42699.1	hypothetical protein GLYMA_08G105800 [Glycine max]	2.09	1	1	1	431	48.0139	9.71533	0.889877	0.803166	0.871564	0.854869	1.2284	1.13314	1.03236	1.1313	0.755651	0.0114528
KRH74290.1	hypothetical protein GLYMA_01G010300 [Glycine max]	9.92	3	3	5	252	28.3008	7.84033	0.886261	0.892627	0.827081	0.868657	1.13874	1.24656	1.06368	1.14966	0.755576	0.00788753
NP_001236197.1	uncharacterized protein LOC100305494 [Glycine max]	24	1	5	8	175	19.9369	6.29053	0.820274	0.897099	0.873419	0.863597	1.11706	1.14483	1.16801	1.1433	0.755356	0.000495255
KRH69451.1	hypothetical protein GLYMA_02G028000 [Glycine max]	2.53	2	2	2	356	40.0623	5.5415	0.894492	0.835685	0.87937	0.869849	1.15895	1.20052	1.09545	1.15164	0.755312	0.00133095
XP_006576522.1	AMP deaminase [Glycine max]	13.58	9	11	19	847	96.1759	6.82959	0.851774	0.899411	0.829092	0.860092	1.13577	1.26352	1.01877	1.13935	0.754895	0.0192395
XP_003527268.1	phytohormone-binding protein [Glycine max]	34.42	5	5	8	154	17.3	4.85596	0.788475	0.913506	0.910416	0.870799	1.12274	1.16045	1.17749	1.15356	0.75488	0.00307485
XP_003528976.1	dihydropyrimidine dehydrogenase (NADP(+)), chloroplastic [Glycine max]	11.32	5	5	16	424	46.0591	6.20166	0.774831	0.886196	0.864117	0.841715	1.02319	1.15648	1.16773	1.1158	0.75436	0.00889653
ACU23112.1	unknown [Glycine max]	10.1	2	3	6	297	33.2539	7.13721	0.955778	0.788802	0.86794	0.87084	1.11562	1.20862	1.13939	1.15454	0.754273	0.00701946
KRH54776.1	hypothetical protein GLYMA_06G208200 [Glycine max]	20	1	6	14	480	51.0203	7.13721	0.953019	0.79016	0.85396	0.865713	1.12617	1.11294	1.20418	1.14776	0.75426	0.00696871
XP_003518844.1	benzyl alcohol O-benzoyltransferase [Glycine max]	21.13	9	9	22	459	50.6952	7.21045	0.858216	0.917201	0.868957	0.881458	1.15472	1.27204	1.08039	1.16905	0.753994	0.00802793
XP_003528988.1	uncharacterized protein LOC100779979 [Glycine max]	18.6	2	3	4	129	14.884	8.57275	0.82343	0.878782	0.804487	0.835566	1.04092	1.12959	1.1558	1.10877	0.753598	0.00270548
NP_001235868.2	putative ribulose bisphosphate carboxylase small chain [Glycine max]	14.53	3	3	7	172	19.5916	8.68994	0.824007	0.858196	0.876008	0.852737	1.10069	1.09697	1.19799	1.13188	0.753379	0.00155737
NP_001242402.2	peroxidase precursor [Glycine max]	23.38	2	7	59	325	35.475	8.76318	0.796911	0.835021	0.88447	0.838801	1.06372	1.14059	1.13655	1.11362	0.753221	0.0015134
XP_006598205.1	elongation factor 2 isoform X2 [Glycine max]	5.44	1	4	18	827	91.8343	6.68311	0.888849	0.844848	0.936387	0.890028	1.13402	1.20886	1.20395	1.18228	0.752808	0.00122786
XP_003517094.1	abscisic acid receptor PYL1 [Glycine max]	22.62	3	5	8	221	24.289	5.98584	0.852699	0.979327	0.822989	0.885005	1.19024	1.3245	1.01389	1.17621	0.752422	0.0460548
CBL85699.1	unnamed protein product [Glycine max]	14.18	4	10	18	691	76.4688	5.43994	0.81511	0.848274	0.894606	0.852663	1.11808	1.0948	1.18883	1.1339	0.751972	0.00152375
XP_003554394.1	probable xyloglucan endotransglucosylase/hydrolase protein 32 [Glycine max]	7.51	1	2	3	293	33.8738	9.43701	0.937361	0.873541	0.945144	0.918682	1.21666	1.27869	1.17001	1.22179	0.751917	0.0014488
XP_014619635.1	LOW QUALITY PROTEIN: protein argonaute 5 [Glycine max]	8.46	7	7	11	958	107.163	9.51025	0.942505	0.872779	0.792578	0.869287	1.13592	1.32226	1.01066	1.15628	0.751796	0.0459395
XP_006585886.1	ASC1-like protein [Glycine max]	3.88	1	1	1	309	36.7479	7.63525	0.842304	0.832108	0.877788	0.850733	1.15649	1.1278	1.11164	1.13198	0.751547	0.00012304
XP_014629836.1	uncharacterized protein LOC100785085 isoform X1 [Glycine max]	2.91	1	1	2	344	37.7636	6.94678	0.998564	0.932631	0.728335	0.88651	1.25457	1.09815	1.19018	1.18097	0.750666	0.0341499
XP_006601383.1	short-chain dehydrogenase/reductase family 42E member 1 isoform X2 [Glycine max]	2.85	1	1	1	491	55.0788	8.96826	0.96321	0.786567	0.932708	0.894162	1.10397	1.2519	1.22032	1.19206	0.750096	0.0135306
XP_014618139.1	uncharacterized protein LOC102666547 [Glycine max]	3.3	1	1	1	212	22.6881	8.67529	0.869962	0.958612	0.828608	0.885727	1.27083	1.23062	1.04115	1.18087	0.750066	0.02149
XP_003531676.1	uncharacterized protein LOC100812629 [Glycine max]	5.99	1	1	1	167	17.4384	4.24658	0.954678	0.795351	0.957294	0.902441	1.3361	1.09708	1.17633	1.20317	0.750053	0.0271954
XP_003537803.1	choline transporter-like protein 5 [Glycine max]	1.27	1	1	2	551	60.9248	8.23584	0.901294	0.861432	0.827478	0.863401	1.16069	1.26743	1.02535	1.15116	0.750029	0.017105
XP_006578150.1	probable sugar phosphate/phosphate translocator At5g25400 [Glycine max]	5.78	1	2	4	346	38.6233	8.68994	0.916887	0.767239	0.721501	0.801876	1.0412	1.20776	0.960659	1.06987	0.749506	0.0458877
KRH53344.1	hypothetical protein GLYMA_06G120300 [Glycine max]	9.21	4	4	5	380	43.1955	6.85889	0.859439	0.968371	0.825862	0.884558	1.19307	1.28786	1.0605	1.18048	0.749322	0.0197933
XP_003553947.1	probable metal-nicotianamine transporter YSL6 isoform X2 [Glycine max]	1.63	1	1	1	674	73.9876	5.17334	0.849863	0.901797	0.88303	0.87823	1.19799	1.23518	1.08884	1.174	0.748065	0.00312244
NP_001241577.1	uncharacterized protein LOC100802292 [Glycine max]	38.75	4	12	43	320	35.6315	4.98291	0.793713	0.943655	0.87939	0.872253	1.09889	1.21945	1.18038	1.16624	0.74792	0.00633987
XP_003521408.1	S-adenosylmethionine synthase 3 [Glycine max]	10	2	5	10	390	42.6997	6.59521	0.857198	0.822525	0.849167	0.842963	1.10161	1.28883	0.991521	1.12732	0.747757	0.0312869
XP_014623659.1	zinc finger BED domain-containing protein RICESLEEPER 1 [Glycine max]	1.19	1	1	1	671	77.2322	6.66846	1.02245	0.860155	0.850157	0.910921	1.31632	1.25679	1.0836	1.2189	0.747328	0.0261625
KRH56581.1	hypothetical protein GLYMA_05G005800 [Glycine max]	2.05	1	1	2	439	46.9643	7.81104	0.793962	0.773936	0.90793	0.825276	1.06731	1.17154	1.07443	1.10443	0.747244	0.00647493
XP_003531124.1	protein NRT1/ PTR FAMILY 8.3 [Glycine max]	6.34	1	4	5	584	64.4849	6.56592	0.948726	0.847296	0.885815	0.893946	1.2409	1.34624	1.00374	1.19696	0.746848	0.0453804
NP_001241311.1	uncharacterized protein LOC100809667 [Glycine max]	13.11	4	4	6	305	32.6553	9.40771	0.832512	0.898816	0.863153	0.864827	1.20561	1.0967	1.17205	1.15812	0.746752	0.00143845
NP_001237735.1	beta-ketoacyl-acyl carrier protein synthase III [Glycine max]	13.6	1	5	6	397	41.8443	7.02002	0.949543	0.781912	0.883383	0.871613	1.15959	1.24169	1.10091	1.1674	0.746629	0.00964896
XP_006596543.1	endoplasmin homolog isoform X2 [Glycine max]	37.55	1	36	145	815	93.4423	4.95752	0.879943	0.913618	0.842499	0.878686	1.17486	1.33619	1.02037	1.17714	0.746457	0.0331089
ACU17589.1	unknown [Glycine max]	3.85	1	1	1	234	25.751	8.22119	0.908317	0.95323	0.752407	0.871318	1.16943	1.21063	1.12202	1.16736	0.746401	0.0109548
XP_003524839.1	transmembrane 9 superfamily member 3 [Glycine max]	13.14	1	7	10	601	68.934	7.47412	0.932773	0.768261	0.906812	0.869282	1.12538	1.1906	1.17805	1.16468	0.746371	0.00574091
NP_001235197.2	Rab GTPase family 11-like protein [Glycine max]	46.08	2	10	21	217	24.1733	5.70654	0.86748	0.818806	0.880423	0.85557	1.16706	1.17395	1.10034	1.14712	0.745844	0.000631566
XP_003540986.1	V-type proton ATPase subunit a3 [Glycine max]	13.45	1	10	30	818	92.8667	5.96045	0.836053	0.854094	0.862374	0.85084	1.1395	1.17009	1.11309	1.14089	0.745768	9.08497e-05
ACU19568.1	unknown [Glycine max]	5.65	2	2	2	301	32.9004	5.93506	0.88374	0.797254	0.943519	0.874838	1.08716	1.18132	1.25083	1.1731	0.745747	0.00940792
XP_003547667.1	protein TPLATE isoform X1 [Glycine max]	10.4	2	11	14	1164	128.908	5.74463	0.865009	0.908816	0.847795	0.873873	1.20274	1.1609	1.15269	1.17211	0.745556	0.000236338
XP_003555713.1	probable voltage-gated potassium channel subunit beta [Glycine max]	21.04	1	8	41	328	36.5948	7.73779	0.937069	0.944958	0.838479	0.906835	1.14084	1.38327	1.13317	1.21909	0.743862	0.024684
XP_003526452.1	plasma membrane ATPase 4 [Glycine max]	19.14	4	15	40	951	104.43	7.06396	0.902635	0.78422	0.884997	0.857284	1.14645	1.14469	1.16715	1.15276	0.743677	0.00141441
XP_003525919.1	3-oxo-Delta(4,5)-steroid 5-beta-reductase [Glycine max]	8.51	5	5	13	388	43.6116	5.08447	0.810528	0.868121	0.893947	0.857532	1.16105	1.16327	1.13656	1.15363	0.743335	0.000344138
KRH09580.1	hypothetical protein GLYMA_16G222300 [Glycine max]	3.31	1	1	4	393	45.1218	5.88428	0.791514	0.875535	0.823682	0.830244	1.17532	1.07819	1.09767	1.11706	0.743239	0.00172781
KRH29470.1	hypothetical protein GLYMA_11G118300 [Glycine max]	16.75	1	7	10	394	43.0018	8.77783	0.926239	0.950082	0.828161	0.901494	1.23539	1.306	1.09855	1.21331	0.743002	0.0120023
ACU21493.1	unknown [Glycine max]	1.91	1	1	1	366	40.552	5.47803	0.958704	0.796476	0.877155	0.877445	1.05322	1.27902	1.21065	1.18097	0.742989	0.0204995
XP_006587817.1	probable UDP-arabinopyranose mutase 5 [Glycine max]	6.63	2	2	3	347	38.5066	5.94775	0.754034	0.878316	0.872492	0.834947	1.06801	1.08903	1.21783	1.12496	0.742204	0.00941622
XP_003550412.1	transcription factor RF2a [Glycine max]	1.81	1	1	1	553	60.6588	7.09326	0.83142	0.743538	0.893145	0.822701	1.07011	1.05846	1.20009	1.10955	0.741472	0.0102831
XP_003550055.1	protein ENHANCED PSEUDOMONAS SUSCEPTIBILTY 1 [Glycine max]	2.96	1	1	1	439	49.4003	7.2251	0.924398	0.830929	0.861476	0.872268	1.06732	1.29248	1.17116	1.17699	0.741102	0.0125096
XP_025985469.1	uncharacterized membrane protein At1g16860 isoform X2 [Glycine max]	2.99	1	2	3	435	46.3596	9.64209	0.885525	0.904097	0.785874	0.858499	1.13733	1.19932	1.14179	1.15948	0.74042	0.00196863
NP_001240078.1	allene oxide cyclase 3, chloroplastic-like [Glycine max]	28.46	6	7	19	253	27.6531	8.5874	0.805619	0.988495	0.790141	0.861418	1.16384	1.22633	1.10055	1.16358	0.74032	0.0145982
XP_003532213.1	patellin-3 [Glycine max]	23.3	5	16	40	575	65.2822	5.04639	0.820589	0.808025	0.908478	0.845697	1.12922	1.17105	1.12695	1.14241	0.740278	0.0010269
NP_001235589.1	uncharacterized protein LOC100500012 [Glycine max]	30.65	4	6	11	124	13.6649	4.70361	0.908609	0.792342	0.907014	0.869322	1.20334	1.12175	1.19969	1.17493	0.739895	0.00283995
XP_003544006.1	UDP-arabinopyranose mutase 1 [Glycine max]	7.84	1	3	5	357	40.4703	5.77002	0.837095	0.966527	0.849512	0.884378	1.12171	1.34728	1.11731	1.19543	0.739798	0.0227593
KRH52316.1	hypothetical protein GLYMA_06G060800 [Glycine max]	9.12	2	3	3	296	32.8189	5.32568	0.874961	0.799251	0.87244	0.848884	1.15776	1.15015	1.13474	1.14755	0.739735	0.000314931
ACU21101.1	unknown [Glycine max]	61.8	2	18	135	377	41.8099	5.40186	0.867892	0.823777	0.878389	0.856686	1.13984	1.16493	1.16978	1.15818	0.739681	9.4714e-05
YP_007516901.1	ribosomal protein S1 (mitochondrion) [Glycine max]	7.8	1	1	1	205	23.1625	10.272	0.867189	0.80696	0.91513	0.863093	1.11652	1.19654	1.18818	1.16708	0.739533	0.00165483
KRH41859.1	hypothetical protein GLYMA_08G055000 [Glycine max]	5.62	1	1	1	178	19.2241	5.68115	0.844546	0.880126	0.905273	0.876648	1.12718	1.22017	1.20918	1.18551	0.739468	0.000834482
XP_003525232.1	ubiquitin fusion degradation protein 1 homolog [Glycine max]	10.13	1	3	9	316	35.1906	5.79541	0.772086	0.776086	0.932339	0.826837	1.10031	1.17565	1.0852	1.12039	0.73799	0.00795509
XP_014631121.1	protein REDUCED WALL ACETYLATION 3 isoform X2 [Glycine max]	2.65	1	1	1	490	57.5857	8.67529	0.824048	0.885804	0.812004	0.840619	1.19257	1.1196	1.10848	1.14022	0.737245	0.00101153
XP_003540184.1	serine/threonine-protein phosphatase 6 regulatory subunit 3 [Glycine max]	4.57	1	3	3	853	94.9598	4.70361	0.994049	0.8021	0.827967	0.874705	1.2106	1.21929	1.1298	1.18656	0.737176	0.00940336
KRH06196.1	hypothetical protein GLYMA_16G008600 [Glycine max]	9.32	1	6	7	515	58.6387	7.37158	0.992877	0.726971	0.850879	0.856909	1.05594	1.26148	1.17222	1.16321	0.736673	0.034439
NP_001237301.2	tubulin A [Glycine max]	30.73	3	11	46	449	49.5734	5.13525	0.899847	0.784902	0.824362	0.83637	1.18444	1.17532	1.04666	1.13547	0.736583	0.00585254
XP_003539893.2	external alternative NAD(P)H-ubiquinone oxidoreductase B1, mitochondrial [Glycine max]	9.08	5	6	9	573	64.2776	6.55127	0.963454	0.884795	0.819307	0.889185	1.26896	1.34066	1.01281	1.20748	0.7364	0.0419545
XP_025980230.1	apoptosis-inducing factor homolog A [Glycine max]	10.03	3	4	4	359	39.4058	8.54346	0.898684	0.924101	0.775993	0.866259	1.19611	1.22292	1.1118	1.17695	0.736023	0.00539046
Q09WE7.1	RecName: Full=UDP-sugar pyrophosphorylase 1 - [USP1_SOYBN]	19.67	11	11	21	600	66.0847	6.01123	0.879242	0.867646	0.838758	0.861882	1.21071	1.22837	1.07564	1.17157	0.735662	0.00338255
NP_001236426.1	uncharacterized protein LOC100306280 [Glycine max]	30.4	3	5	8	125	13.8119	4.70361	0.82731	0.79265	0.91638	0.845447	1.1607	1.17049	1.1166	1.14926	0.735644	0.00167492
NP_001347346.1	proteasome subunit beta type-7-B [Glycine max]	13.65	5	5	17	271	29.331	7.25439	0.842888	0.894364	0.851215	0.862822	1.18153	1.17475	1.16247	1.17292	0.735621	5.1894e-05
XP_003542601.1	uncharacterized protein LOC100500491 [Glycine max]	4.52	1	1	2	376	42.0306	7.69385	0.869965	0.820188	0.866951	0.852368	1.1796	1.14825	1.15068	1.15951	0.735112	8.56727e-05
KRH50757.1	hypothetical protein GLYMA_07G241600 [Glycine max]	13.86	2	7	21	570	60.3047	7.72314	0.932446	0.855498	0.861437	0.883127	1.21417	1.35109	1.04121	1.20216	0.734619	0.026525
XP_003554179.1	calcium-dependent protein kinase 32 [Glycine max]	8.22	2	7	8	535	60.2497	6.50732	0.820241	0.790344	0.903454	0.838013	1.20626	1.1512	1.0658	1.14109	0.734399	0.00464412
XP_003528810.1	60S ribosomal protein L5 [Glycine max]	26.85	1	14	88	298	33.9457	9.23193	0.796641	1.06205	0.92373	0.927473	1.23408	1.2058	1.34892	1.26293	0.734379	0.0190849
NP_001234958.1	peroxisomal 3-hydroxyacyl-CoA dehydrogenase-like protein [Glycine max]	15.99	5	5	14	319	34.9744	9.45166	0.817215	0.83524	0.869492	0.840649	1.11879	1.20845	1.10862	1.14528	0.734009	0.000983574
KRH31815.1	hypothetical protein GLYMA_10G014200 [Glycine max]	12.93	2	2	2	147	16.5994	9.5835	0.961642	0.85601	0.858833	0.892162	1.1165	1.14281	1.38855	1.21595	0.733713	0.0256094
KRH58848.1	hypothetical protein GLYMA_05G152000 [Glycine max]	33.81	4	17	102	485	53.1561	5.88428	0.847524	0.899021	0.866898	0.871148	1.21056	1.30885	1.04353	1.18765	0.733507	0.0159683
KRH56639.1	hypothetical protein GLYMA_05G009800 [Glycine max]	9.02	1	1	1	122	13.3984	4.66553	0.776737	0.846504	0.846639	0.823294	1.16332	1.09321	1.11365	1.12339	0.732864	0.000655557
3A68	X Chain X, Crystal Structure Of Plant Ferritin Reveals A Novel Metal Binding Site That Functions As A Transit Site For Metal Transfer In Ferritin	31.13	4	7	31	212	23.9681	5.47803	0.709425	0.945898	0.926611	0.860645	1.1411	1.11687	1.26756	1.17518	0.732354	0.0241878
XP_003525710.1	SNF1-related protein kinase regulatory subunit gamma-1 isoform X1 [Glycine max]	11.19	5	5	13	420	46.455	5.36377	0.838363	0.837852	0.857498	0.844571	1.12599	1.14162	1.19372	1.15378	0.732005	0.000135069
XP_003555655.1	pyrophosphate--fructose 6-phosphate 1-phosphotransferase subunit alpha [Glycine max]	29.17	4	14	40	617	67.584	6.96143	0.880818	0.861031	0.826795	0.856214	1.16955	1.2434	1.09787	1.17027	0.731637	0.00219434
XP_003539917.1	probable glycerol-3-phosphate dehydrogenase [NAD(+)] 1, cytosolic [Glycine max]	2.37	1	1	1	465	51.637	6.22705	0.941115	0.846835	0.79458	0.860843	1.09055	1.21971	1.22013	1.1768	0.731514	0.00653584
XP_003522347.1	calcium-dependent protein kinase 10 [Glycine max]	6.12	2	4	4	556	62.8501	6.45557	0.797904	0.91749	0.8762	0.863865	1.2383	1.2298	1.08157	1.18322	0.730094	0.00666329
ACU19485.1	unknown [Glycine max]	56.81	1	16	108	257	29.1677	4.79248	0.82207	1.0247	0.80689	0.884553	1.10298	1.39371	1.14033	1.21234	0.729623	0.0466053
XP_006602429.1	uncharacterized protein LOC100802538 isoform X2 [Glycine max]	11.3	2	2	2	177	18.9428	6.771	0.874088	0.852883	0.830957	0.852643	1.15913	1.1327	1.21404	1.16862	0.729614	0.000304855
XP_003540540.1	uncharacterized protein LOC100790594 [Glycine max]	10.4	3	3	6	346	39.0709	6.69775	0.79263	0.831795	0.859472	0.827966	1.18769	1.19087	1.02873	1.13577	0.728993	0.00566637
ACU23770.1	unknown [Glycine max]	8.95	1	4	9	391	43.5444	7.91357	0.983751	0.885376	0.838292	0.902473	1.18554	1.12311	1.40849	1.23905	0.72836	0.0252872
XP_003530854.1	GPI transamidase component PIG-S [Glycine max]	7.43	4	4	5	579	64.3527	6.43018	0.945064	0.955508	0.730431	0.877001	1.19901	1.32755	1.08924	1.20527	0.727639	0.0309982
NP_001276214.1	glutamate decarboxylase [Glycine max]	28.23	5	16	77	503	57.1392	5.71924	0.817861	0.952214	0.814292	0.861455	1.21554	1.32847	1.00794	1.18398	0.727591	0.0364562
XP_003531855.1	probable endo-1,3(4)-beta-glucanase ARB_01444 [Glycine max]	1.23	1	1	1	652	72.7006	5.61768	0.93554	0.720232	0.801182	0.818985	1.12072	1.09814	1.16031	1.12639	0.72709	0.00928843
AAD46484.1	polygalacturonase PG2 [Glycine max]	2.05	1	1	2	439	46.9883	7.81104	0.832611	0.67503	0.846556	0.784733	1.00337	1.1593	1.07538	1.07935	0.727043	0.0143327
NP_001236652.1	protein FW2.2-like 5 [Glycine max]	15.59	2	2	2	186	20.2661	7.31299	0.815402	0.755588	0.977127	0.849372	1.17851	1.05293	1.27356	1.16833	0.726994	0.0256379
NP_001341221.1	tubulin beta chain [Glycine max]	31.25	1	11	91	448	50.4329	4.86865	0.886145	0.769802	0.898629	0.851525	1.19591	1.23579	1.08452	1.17207	0.726511	0.0063078
KRH74298.1	hypothetical protein GLYMA_01G010900 [Glycine max]	10.27	1	1	1	146	15.7839	4.95752	0.879148	0.709966	0.974662	0.854592	1.1785	1.1431	1.20827	1.17662	0.726308	0.0155647
CBK51433.1	unnamed protein product [Glycine max]	25.19	1	13	44	536	58.372	7.35693	0.869201	0.842735	0.902324	0.87142	1.09056	1.21284	1.29621	1.19987	0.726263	0.00615292
XP_014634203.1	uncharacterized protein LOC100803004 [Glycine max]	4.51	1	2	5	421	45.8657	6.25244	0.736555	0.809048	0.987323	0.844309	1.03621	1.17764	1.27661	1.16349	0.72567	0.03528
KRH03906.1	hypothetical protein GLYMA_17G127100 [Glycine max]	31.87	6	13	42	386	44.5491	5.50342	0.82138	0.957072	0.80222	0.860224	1.0764	1.30846	1.17283	1.1859	0.725377	0.0172623
CAM55678.1	unnamed protein product [Glycine max]	1.75	1	1	1	401	44.6913	9.75928	0.824163	0.723885	0.864033	0.804027	1.03774	1.21197	1.07918	1.10963	0.724589	0.0103717
XP_014627415.1	ethylene response sensor 1 [Glycine max]	2.67	2	2	2	636	70.8869	6.65381	0.877482	0.826814	0.783076	0.829124	1.13641	1.23177	1.06529	1.14449	0.724448	0.00470617
KRH10984.1	hypothetical protein GLYMA_15G080500 [Glycine max]	4.27	1	1	2	234	26.0462	6.04932	0.833596	0.957579	0.794288	0.861821	1.17356	1.17826	1.21904	1.19029	0.724044	0.00305145
KRG92565.2	hypothetical protein GLYMA_20G218900 [Glycine max]	3.92	1	1	1	357	38.9951	6.97607	0.815651	0.806105	0.924613	0.84879	1.11303	1.15382	1.25151	1.17279	0.723737	0.00442638
KRH22719.1	hypothetical protein GLYMA_13G318600 [Glycine max]	42.86	2	4	20	105	11.8811	6.04932	0.801389	0.771431	0.84821	0.80701	1.12046	0.992649	1.23485	1.11598	0.723137	0.0136129
ACU14340.1	unknown, partial [Glycine max]	6.53	1	1	1	199	21.182	5.87158	0.808535	0.840995	0.922989	0.857506	1.22539	1.11538	1.22291	1.18789	0.721872	0.00266779
XP_003534704.1	pyrophosphate--fructose 6-phosphate 1-phosphotransferase subunit beta isoform X2 [Glycine max]	24.38	1	13	27	562	61.3554	7.03467	0.864259	0.878492	0.8316	0.858117	1.0908	1.2274	1.24813	1.18878	0.721849	0.00297415
ACU20201.1	unknown [Glycine max]	7.58	2	2	3	264	30.439	6.0874	0.834268	0.823584	0.917998	0.858617	1.06932	1.3365	1.16336	1.18973	0.721691	0.016765
XP_003529057.1	eukaryotic translation initiation factor 3 subunit B [Glycine max]	15.32	2	11	21	718	82.5945	5.24951	0.911644	0.957354	0.746408	0.871802	1.30267	1.30388	1.01755	1.20804	0.721669	0.0428505
AAK20113.1	lipoxygenase, partial [Glycine max]	10.11	1	5	20	356	40.5139	6.23975	0.911975	0.865001	0.794013	0.856996	1.25429	1.08987	1.21994	1.18803	0.721356	0.00548899
KRH11092.1	hypothetical protein GLYMA_15G088500 [Glycine max]	10.83	5	5	7	351	39.0772	7.02002	0.881499	0.816904	0.884881	0.861094	1.11649	1.19878	1.26613	1.1938	0.721306	0.00238193
NP_001352049.1	xyloglucan endotransglucosylase/hydrolase protein A-like precursor [Glycine max]	26.03	2	9	37	292	33.8465	7.41553	0.891952	0.961882	0.742403	0.865412	1.26545	1.20196	1.1334	1.20027	0.721014	0.0111846
AEI54338.1	isoliquiritigenin 2'-O-methyltransferase [Glycine max]	19.44	7	7	13	360	39.931	5.80811	0.824626	0.908883	0.850846	0.861452	1.08967	1.21801	1.27684	1.19484	0.720975	0.00532585
NP_001344270.1	Hsp 70 family protein precursor [Glycine max]	42.07	1	27	133	668	73.5882	5.21143	0.790595	1.04398	0.769737	0.868104	1.24485	1.2881	1.07997	1.20431	0.720832	0.0363511
NP_001237620.1	serine/threonine protein kinase [Glycine max]	30.19	4	10	24	361	39.1548	6.60986	0.827761	0.874863	0.889279	0.863968	1.16895	1.21182	1.21524	1.19867	0.720773	0.000148581
XP_003540432.1	expansin-like A2 [Glycine max]	7.28	1	2	2	261	28.2601	8.14795	0.765233	0.89753	0.844091	0.835618	1.20685	1.16667	1.10545	1.15966	0.720572	0.00259535
XP_025979461.1	villin-4 isoform X2 [Glycine max]	21.85	3	20	52	920	102.877	6.3667	0.825174	0.951136	0.810006	0.862105	1.24534	1.27042	1.07492	1.19689	0.720285	0.0116322
XP_014631119.1	tubulin beta chain [Glycine max]	31.22	1	11	89	442	49.7487	4.93213	0.868693	0.754373	0.822409	0.815158	1.01899	1.14744	1.22969	1.13204	0.720079	0.0104568
XP_006576234.1	uncharacterized protein LOC100796521 isoform X1 [Glycine max]	3.66	1	1	2	191	20.4226	9.14404	0.875096	0.793755	0.806115	0.824989	1.10947	1.23963	1.08971	1.14627	0.719716	0.00384474
KRH08524.1	hypothetical protein GLYMA_16G155100 [Glycine max]	4.14	1	1	1	266	28.4976	7.76709	0.902657	0.919448	0.841952	0.888019	1.22504	1.36981	1.10769	1.23418	0.719519	0.0120516
CBK51407.1	unnamed protein product [Glycine max]	25.19	1	13	37	536	58.4091	7.32764	0.827965	0.829507	0.946546	0.868006	1.06628	1.1889	1.36551	1.2069	0.719206	0.0236817
ACU18943.1	unknown [Glycine max]	27.24	2	7	24	279	29.8573	6.82959	0.767162	0.79107	0.872175	0.810136	1.05213	1.08815	1.24068	1.12699	0.718851	0.00862103
XP_003533158.1	ATP-citrate synthase beta chain protein 1 [Glycine max]	28.78	2	14	50	608	65.9501	7.86963	1.01077	0.846538	0.857237	0.904847	1.16053	1.41833	1.2019	1.26026	0.717987	0.0207504
XP_003522900.1	aspartyl protease AED3 [Glycine max]	5.47	2	2	11	439	46.928	8.54346	0.762102	0.89251	0.944377	0.866329	1.19349	1.08421	1.3463	1.208	0.71716	0.0215889
XP_003532193.1	hydroquinone glucosyltransferase [Glycine max]	12.15	5	5	11	469	51.2492	5.59229	0.953429	0.75904	0.860892	0.857787	1.14846	1.26822	1.17218	1.19629	0.717041	0.00722782
NP_001238410.1	UDP-glucose 6-dehydrogenase 1 [Glycine max]	29.17	7	14	45	480	52.9082	6.03662	0.839951	0.934642	0.834669	0.869754	1.17479	1.2948	1.16974	1.21311	0.716962	0.0027664
CBC77711.1	unnamed protein product [Glycine max]	9.36	2	2	2	267	29.3536	5.68115	0.857741	0.890385	0.914153	0.887426	1.18266	1.20842	1.32661	1.23923	0.71611	0.00173671
CBC97703.1	unnamed protein product [Glycine max]	1.96	2	2	2	713	77.4853	6.20166	0.86699	0.836923	0.887609	0.863841	1.36915	1.12412	1.12881	1.20736	0.715479	0.0139472
NP_001242850.1	uncharacterized protein LOC100781043 [Glycine max]	29.1	2	11	95	457	51.4712	4.70361	0.875744	0.769708	0.807053	0.817502	1.13198	1.27077	1.02695	1.14323	0.71508	0.0134479
NP_001241465.1	uncharacterized protein LOC100814304 [Glycine max]	5.5	2	2	2	291	31.6898	9.31982	0.856788	0.944677	0.794728	0.865398	1.21622	1.19003	1.22663	1.21096	0.714638	0.00152593
XP_006574857.1	heat shock cognate 70 kDa protein 2 [Glycine max]	51.88	3	31	148	586	64.4248	5.30029	0.825246	0.863191	0.880838	0.856425	1.13441	1.18877	1.27222	1.19846	0.714602	0.0013895
XP_003525976.1	polynucleotide 3'-phosphatase ZDP isoform X2 [Glycine max]	3.5	1	1	1	257	29.1825	5.57959	0.87216	0.88602	0.834378	0.864186	1.41688	1.10183	1.11251	1.21041	0.713963	0.0295056
KRH31844.1	hypothetical protein GLYMA_10G016100 [Glycine max]	2.35	1	1	1	340	36.4117	4.99561	0.849789	0.85346	0.895863	0.866371	1.14102	1.24696	1.25371	1.2139	0.71371	0.000909321
KRH34421.1	hypothetical protein GLYMA_10G182600 [Glycine max]	21.64	3	3	4	171	19.2305	6.75635	0.872188	0.75816	0.958755	0.863034	1.20263	1.13718	1.28807	1.20929	0.71367	0.00887912
XP_003519508.1	dihydropyrimidinase [Glycine max]	8.94	1	6	14	526	57.7623	6.53662	0.856116	0.888571	0.777511	0.840733	1.32574	1.23232	0.983893	1.18065	0.712092	0.0338338
XP_006591282.1	cysteine-rich receptor-like protein kinase 3 isoform X2 [Glycine max]	1.38	1	1	2	653	71.3462	7.38623	0.836998	0.806931	0.832773	0.825567	1.11333	1.18545	1.18047	1.15975	0.711851	0.00018347
XP_003518325.1	laccase-3 [Glycine max]	3.48	2	2	4	575	63.0141	8.73389	0.865781	0.81494	0.87725	0.852657	1.18338	1.14379	1.26708	1.19808	0.711685	0.00109453
NP_001242894.2	ATP-citrate synthase alpha chain protein 1-like [Glycine max]	25.06	1	9	26	423	46.5942	5.60498	0.884999	0.837668	0.845148	0.855939	1.20446	1.31213	1.09219	1.20293	0.711545	0.00598871
XP_006589637.1	phosphatidylinositol 3,4,5-trisphosphate 3-phosphatase and protein-tyrosine-phosphatase PTEN2A [Glycine max]	5.31	1	3	4	622	68.8027	6.27783	0.870963	0.888523	0.838871	0.866119	1.05546	1.34909	1.24755	1.21737	0.711468	0.015829
KRG96183.1	hypothetical protein GLYMA_19G193700 [Glycine max]	9.97	2	3	4	301	32.5071	6.55127	0.837383	1.02498	0.814127	0.892163	1.34002	1.3284	1.09438	1.25426	0.711304	0.0254643
KRH12107.1	hypothetical protein GLYMA_15G152600 [Glycine max]	3.53	1	1	2	283	32.0801	6.31592	0.77426	0.801788	0.824642	0.80023	1.06749	1.0404	1.27063	1.12617	0.710575	0.0117
XP_006577821.1	uncharacterized protein LOC100797622 isoform X1 [Glycine max]	28.07	4	9	22	342	36.7866	4.67822	0.782346	0.763302	0.921136	0.822262	1.17668	1.01859	1.28483	1.16003	0.708826	0.0213089
ACU24185.1	unknown [Glycine max]	22.62	2	10	43	367	39.3695	9.74463	0.818412	0.84707	0.924592	0.863358	1.14717	1.2906	1.21667	1.21814	0.708749	0.0024407
XP_025985208.1	DEAD-box ATP-dependent RNA helicase 42-like [Glycine max]	6.25	1	1	1	224	27.1987	5.59229	0.850268	0.806581	0.797233	0.818028	1.23236	1.24199	0.98978	1.15471	0.708425	0.0160952
XP_014628991.1	PRA1 family protein B4 [Glycine max]	6.61	2	2	2	227	24.2057	8.19189	0.909781	0.811339	0.847663	0.856261	1.31285	1.10362	1.21066	1.20904	0.708214	0.00619701
XP_003529588.1	ISWI chromatin-remodeling complex ATPase CHR11 [Glycine max]	1.04	1	1	3	1058	122.92	6.27783	0.775025	1.08306	0.797865	0.885316	1.27177	1.37171	1.10703	1.25017	0.708157	0.0438961
KRH24281.1	hypothetical protein GLYMA_12G030800 [Glycine max]	29.24	1	5	12	171	16.6314	6.31592	0.902405	0.793217	0.864482	0.853368	1.22051	1.29601	1.10086	1.20579	0.707724	0.00567435
RCW19351.1	hypothetical protein GLYMA_07G239200 [Glycine max]	15.81	3	5	7	253	27.7458	9.0708	0.795523	0.87414	0.809498	0.826387	1.18743	1.18034	1.13593	1.1679	0.707584	0.000301042
NP_001236975.2	40S ribosomal protein S23 [Glycine max]	23.94	1	4	20	142	15.7196	10.3745	0.851416	0.772152	0.952424	0.858664	1.16844	1.1695	1.30272	1.21355	0.707562	0.0066446
NP_001344093.1	peptidyl-prolyl cis-trans isomerase CYP31 [Glycine max]	3.56	1	1	6	337	37.0652	5.96045	0.850782	0.842279	0.837134	0.843398	1.12896	1.12384	1.32795	1.19358	0.706611	0.00650685
XP_003550213.1	L-type lectin-domain containing receptor kinase IX.1 [Glycine max]	6.68	3	3	5	674	75.4525	6.41748	0.896034	0.848271	0.789913	0.844739	1.26394	1.21218	1.11529	1.19714	0.705631	0.00271035
ACU24569.1	unknown [Glycine max]	10.66	2	2	2	197	22.8374	6.06201	0.762447	0.964622	0.784897	0.837322	1.16287	1.24296	1.15767	1.18784	0.704914	0.00733199
KRH32540.1	hypothetical protein GLYMA_10G058000 [Glycine max]	38.12	1	9	30	341	37.5389	5.46533	0.866215	0.737544	0.889272	0.83101	1.17513	1.24181	1.12462	1.18052	0.703936	0.00385499
KRH52299.1	hypothetical protein GLYMA_06G059700 [Glycine max]	8.23	1	2	4	243	26.111	5.46533	0.886533	0.955914	0.873679	0.905375	1.31242	1.34965	1.19831	1.28679	0.703591	0.00186612
KRH65368.1	hypothetical protein GLYMA_03G030800 [Glycine max]	6.29	1	5	13	429	49.7031	8.93896	0.776583	0.874968	0.709803	0.787118	1.10299	1.28343	0.970257	1.11889	0.703481	0.0319133
KRH09612.1	hypothetical protein GLYMA_15G001400 [Glycine max]	29.9	1	8	14	291	32.7184	6.78564	0.716143	0.886481	0.850628	0.817751	1.19203	1.18476	1.11292	1.16324	0.702996	0.00390359
XP_003541049.1	cyclase-associated protein 1 [Glycine max]	17.06	2	8	12	469	50.5629	7.03467	0.873553	0.833783	0.844973	0.85077	1.29592	1.25819	1.07822	1.21078	0.702663	0.00617617
NP_001235133.2	putative ras-related protein RABA2a [Glycine max]	40.74	3	8	13	216	23.8342	7.23975	0.813681	0.838687	0.811163	0.821177	1.13659	1.1884	1.18533	1.1701	0.701799	5.1107e-05
NP_001235026.1	uncharacterized protein LOC100499973 [Glycine max]	75.16	7	16	111	153	17.0286	5.12256	0.756966	0.868629	0.935412	0.853669	1.14967	1.09045	1.40933	1.21648	0.701751	0.0307438
CBD29759.1	unnamed protein product [Glycine max]	9.6	1	5	11	573	64.0437	8.48486	0.831041	0.769822	0.709134	0.769999	1.09517	1.16119	1.03622	1.09753	0.701577	0.00289448
CBC52516.1	unnamed protein product [Glycine max]	16.04	1	4	5	424	46.2166	7.38623	0.806293	0.806469	0.835849	0.816204	1.3045	1.11868	1.07088	1.16469	0.700793	0.00837128
XP_003551163.1	WD repeat-containing protein VIP3 [Glycine max]	2.49	1	1	2	321	34.3201	6.12549	0.977693	0.826398	0.77681	0.8603	1.30307	1.34777	1.03346	1.2281	0.700512	0.0331927
ACU23175.1	unknown [Glycine max]	42.31	5	16	54	364	40.4656	5.59229	0.751936	0.856034	0.87381	0.82726	1.15595	1.15599	1.23445	1.18213	0.699806	0.00153754
CBD32840.1	unnamed protein product [Glycine max]	14.48	3	4	13	366	39.7344	4.84326	0.879933	0.838465	0.851052	0.856483	1.32756	1.12651	1.2186	1.22422	0.699615	0.00345834
ACU21192.1	unknown [Glycine max]	18.21	1	4	5	368	39.6107	8.01611	0.791125	0.995556	0.768475	0.851719	1.26867	1.35109	1.03397	1.21791	0.699329	0.0373382
KRH28849.1	hypothetical protein GLYMA_11G080600 [Glycine max]	21.31	2	17	79	901	98.2419	5.93506	0.876647	0.852351	0.828507	0.852502	1.23288	1.32198	1.10249	1.21911	0.699279	0.00492737
NP_001340956.1	14-3-3-like protein B [Glycine max]	49.6	6	16	85	250	28.1912	4.89404	0.75822	0.846452	0.856504	0.820392	1.10821	1.20785	1.20584	1.17397	0.698819	0.0014591
XP_006586762.1	protein STRUBBELIG-RECEPTOR FAMILY 8 [Glycine max]	1.13	1	1	1	711	76.9083	7.13721	0.73907	0.803737	0.904403	0.815736	1.1497	1.08201	1.27292	1.16821	0.698278	0.0087738
KRH73879.1	hypothetical protein GLYMA_02G298200 [Glycine max]	2.2	1	1	2	500	56.4752	4.86865	0.978993	0.857634	0.757587	0.864738	1.22666	1.37144	1.11884	1.23898	0.697944	0.0183143
KRH50239.1	hypothetical protein GLYMA_07G209900 [Glycine max]	6.15	1	2	4	260	28.9061	4.98291	0.905347	0.600091	0.877646	0.794362	1.11877	1.21129	1.08763	1.13923	0.697278	0.0297506
ACU20564.1	unknown [Glycine max]	8.2	2	2	5	183	19.7111	9.48096	0.827969	0.78482	0.874274	0.829021	1.09036	1.17584	1.30453	1.19024	0.696514	0.00584529
XP_003530098.1	ABC transporter G family member 36 [Glycine max]	10.93	2	16	23	1482	167.636	7.92822	0.892803	0.905991	0.733319	0.844038	1.22657	1.34878	1.06806	1.21447	0.694983	0.019697
XP_003554410.1	ABC transporter B family member 19 [Glycine max]	7.2	6	8	12	1250	136.12	7.98682	0.912778	0.835585	0.759544	0.835969	1.29569	1.2179	1.0967	1.20343	0.694655	0.00726576
ARO90274.1	serine hydroxymethyltransferase, partial (chloroplast) [Glycine max]	25.05	1	10	36	471	51.8413	7.89893	0.799238	0.853529	0.829656	0.827474	1.17348	1.27839	1.1264	1.19276	0.693748	0.00154905
XP_003534026.1	carboxylesterase 1 [Glycine max]	10.8	3	3	4	324	36.6143	5.10986	0.857129	0.884692	0.774646	0.838822	1.16616	1.34129	1.12035	1.20926	0.693664	0.00782197
KRH23442.1	hypothetical protein GLYMA_13G357600 [Glycine max]	2.32	1	1	1	302	33.3129	9.5835	0.676831	0.840284	0.822731	0.779949	1.05126	1.09253	1.22949	1.12443	0.693642	0.00996157
KRG97465.1	hypothetical protein GLYMA_18G009700 [Glycine max]	41.42	2	13	66	338	36.8151	7.47412	0.952316	0.765858	0.74675	0.821641	1.19665	1.21527	1.14448	1.18547	0.693094	0.00617039
XP_003532147.1	aspartyl protease family protein At5g10770 [Glycine max]	13.49	4	7	13	482	51.9387	7.84033	0.798556	0.916884	0.878766	0.864735	1.51285	1.1626	1.07793	1.25113	0.691165	0.0484287
XP_003535829.1	protein WVD2-like 4 [Glycine max]	3.95	1	2	2	456	49.6404	9.43701	0.82097	0.792512	0.963815	0.859099	1.26197	1.16058	1.31021	1.24425	0.690455	0.00503573
ACU18555.1	unknown [Glycine max]	36.42	4	4	17	151	17.1875	10.2866	0.834279	0.856621	0.894184	0.861695	1.18057	1.25363	1.31258	1.24893	0.689948	0.000768438
XP_003526897.3	patellin-3 [Glycine max]	15.26	2	9	22	557	62.4849	4.85596	0.88053	0.839575	0.777595	0.832566	1.30516	1.25796	1.0591	1.20741	0.689549	0.00987337
ACU17798.1	unknown [Glycine max]	3.07	1	1	1	228	24.2493	5.35107	0.846668	0.869386	0.812376	0.84281	1.15726	1.30385	1.20723	1.22278	0.689258	0.00118233
XP_006605790.1	uncharacterized protein LOC100500630 [Glycine max]	18.1	4	4	15	221	24.1794	7.82568	0.809611	0.773245	0.836813	0.806556	1.20161	1.09803	1.21149	1.17038	0.689143	0.000865513
XP_003526482.1	ER membrane protein complex subunit 1 [Glycine max]	9.97	1	10	18	983	110.266	7.00537	0.831736	0.884306	0.777806	0.831283	1.29125	1.31213	1.01631	1.20656	0.688967	0.0199971
XP_003520284.1	peroxidase 72 [Glycine max]	20.54	5	6	14	331	36.8133	7.02002	0.690935	0.827152	0.892498	0.803528	1.05589	1.11014	1.33462	1.16688	0.68861	0.0249937
KRH64283.1	hypothetical protein GLYMA_04G227200 [Glycine max]	7.95	3	3	9	327	35.6048	7.60596	0.774279	0.898458	0.812613	0.82845	1.21645	1.21501	1.18151	1.20433	0.687895	0.000613248
KRH21981.1	hypothetical protein GLYMA_13G270600 [Glycine max]	42.59	5	12	36	263	30.1891	4.93213	0.736613	0.82522	0.818182	0.793338	1.04785	1.18993	1.22234	1.15337	0.687842	0.00404064
XP_006579679.1	ribose-phosphate pyrophosphokinase 1 [Glycine max]	2.8	1	1	1	393	42.6651	8.104	0.70962	0.64433	0.978526	0.777492	1.11379	1.10747	1.17052	1.1306	0.687684	0.0275752
XP_003554073.1	uncharacterized protein DDB_G0284459 [Glycine max]	2	2	2	3	1348	148.794	4.34814	0.744248	0.696163	1.06471	0.835039	1.13912	1.17544	1.32839	1.21432	0.687661	0.042762
XP_003554452.1	secoisolariciresinol dehydrogenase [Glycine max]	2.55	1	1	1	275	28.9385	6.04932	0.800515	0.834693	0.81619	0.817133	1.10679	1.17818	1.28004	1.18834	0.687626	0.00192564
XP_025983648.1	villin-2 isoform X2 [Glycine max]	13.4	3	11	29	933	102.75	5.88428	0.805622	0.832983	0.782191	0.806932	1.22014	1.26639	1.03486	1.1738	0.687452	0.00709039
KRH69123.1	hypothetical protein GLYMA_02G005700 [Glycine max]	1.57	1	1	1	575	65.3061	6.55127	0.62615	0.964442	0.798711	0.796434	1.16576	1.25397	1.05741	1.15904	0.687148	0.0326224
ACU14717.1	unknown [Glycine max]	20.96	3	4	12	167	18.5948	6.34131	0.68126	0.845106	0.831397	0.785921	1.0815	1.07483	1.27605	1.14413	0.686917	0.0131742
CBC86358.1	unnamed protein product [Glycine max]	12.73	2	2	5	165	18.6999	6.88818	0.824427	0.814836	0.877779	0.839014	1.14916	1.22653	1.28896	1.22155	0.686845	0.00104339
KRH56547.1	hypothetical protein GLYMA_05G003600 [Glycine max]	2.37	2	2	2	675	74.6152	8.90967	0.803606	0.813897	0.756778	0.791427	1.0049	1.39229	1.06094	1.15271	0.68658	0.0416478
ACU19531.1	unknown [Glycine max]	4.46	1	1	1	269	28.3036	6.78564	0.939311	0.83585	0.885841	0.887001	1.19276	1.13007	1.55618	1.293	0.686	0.0406505
ACU19318.1	unknown [Glycine max]	21.85	2	2	4	119	11.8849	4.56396	0.920543	0.861349	0.905073	0.895655	1.32224	1.27369	1.323	1.30631	0.685637	6.94139e-05
KRH19136.1	hypothetical protein GLYMA_13G103100 [Glycine max]	3.53	1	1	1	283	31.7305	5.96045	0.838814	1.02379	0.753725	0.872111	1.37642	1.36551	1.07581	1.27258	0.685307	0.034132
XP_003538374.1	UTP--glucose-1-phosphate uridylyltransferase [Glycine max]	42.53	7	19	75	475	51.9274	5.49072	0.747039	0.85413	0.808934	0.803368	1.15556	1.18441	1.17971	1.17323	0.68475	0.000331946
XP_003534053.1	peroxidase 47 [Glycine max]	9.15	2	2	3	328	36.1668	5.42725	0.828225	0.731283	0.887613	0.815707	1.19944	0.991004	1.38345	1.1913	0.684721	0.0371414
NP_001355781.1	aquaporin PIP2-2 [Glycine max]	10.07	1	2	4	278	29.5356	9.27588	0.78741	0.932823	0.776717	0.832316	1.35077	1.24004	1.05827	1.21636	0.684268	0.0178635
CBL85701.1	unnamed protein product [Glycine max]	14.04	2	8	17	691	76.6867	5.38916	0.802297	0.708307	0.822164	0.777589	1.15338	1.10243	1.15575	1.13719	0.683783	0.000782908
XP_003549363.1	plasma membrane ATPase 4 [Glycine max]	17.1	1	15	40	953	104.795	6.87354	0.907184	0.740544	0.826415	0.824714	1.35135	1.23284	1.0436	1.20926	0.681998	0.0194262
XP_003534383.1	serine carboxypeptidase-like 40 [Glycine max]	8.87	2	4	11	496	55.6461	6.7124	0.855729	0.856839	0.817801	0.843456	1.19359	1.28349	1.2339	1.237	0.681859	0.000170481
XP_003530489.1	asparagine--tRNA ligase, cytoplasmic 1 [Glycine max]	19.05	1	10	24	567	63.3826	6.354	0.827578	0.865897	0.796862	0.830112	1.12031	1.16134	1.37136	1.21767	0.681723	0.00847474
XP_003548295.1	succinate--CoA ligase [ADP-forming] subunit alpha, mitochondrial [Glycine max]	14.46	1	3	9	325	33.9428	8.76318	0.90274	0.724728	0.818143	0.815204	1.22796	1.178	1.18462	1.19686	0.681119	0.00207686
XP_003546660.1	metacaspase-4 [Glycine max]	10.84	2	6	11	415	45.1692	4.99561	0.783808	0.852595	0.794241	0.810215	1.22505	1.25502	1.08935	1.18981	0.680964	0.0023558
KRG89433.1	hypothetical protein GLYMA_20G022900 [Glycine max]	1.91	1	1	1	837	93.8604	9.51025	0.896315	0.850862	0.778322	0.841833	1.27674	1.34195	1.09025	1.23631	0.680922	0.00890557
NP_001236513.1	uncharacterized protein LOC100500080 [Glycine max]	51.43	3	5	28	105	11.8291	5.77002	0.746693	0.786594	0.863802	0.79903	1.11001	1.11941	1.29664	1.17535	0.679822	0.00571297
XP_006576271.1	endo-1,4-beta-mannanase isoform X1 [Glycine max]	20.98	2	8	24	410	46.065	8.00146	0.774996	0.806187	0.751482	0.777555	1.18319	1.08158	1.16747	1.14408	0.679632	0.000487323
NP_001241005.1	uncharacterized protein LOC100805519 [Glycine max]	33.72	2	10	35	261	29.6208	9.80322	0.796201	0.937729	0.932149	0.888693	1.23209	1.36543	1.32786	1.30846	0.679188	0.00233213
XP_006587211.1	actin [Glycine max]	61.8	1	18	120	377	41.6509	5.49072	0.863844	0.701049	0.944156	0.83635	1.22602	1.1835	1.28853	1.23269	0.678477	0.0069932
XP_003531810.1	metacaspase-4 [Glycine max]	12.77	2	6	11	415	44.9622	5.021	0.814025	0.891419	0.769082	0.824842	1.15451	1.44384	1.05121	1.21652	0.678034	0.0332437
XP_003521231.1	uncharacterized protein LOC100788965 [Glycine max]	3.39	1	1	2	177	18.7987	8.57275	0.853547	0.966792	0.694121	0.838153	1.26896	1.33864	1.10355	1.23705	0.677543	0.0193763
BAA11407.1	beta-glucan-elicitor receptor [Glycine max]	21.56	13	13	26	668	74.5637	5.50342	0.798201	0.895258	0.831554	0.841671	1.27693	1.42898	1.02118	1.24236	0.677475	0.0306405
NP_001238579.1	uncharacterized protein LOC100499701 [Glycine max]	25.83	3	4	12	120	13.1517	5.50342	0.791525	0.810716	0.867903	0.823381	1.15254	1.18044	1.31343	1.21547	0.677419	0.00200297
CBD02289.1	unnamed protein product [Glycine max]	12.63	3	6	16	475	51.7068	7.76709	0.87333	0.806953	0.845569	0.841951	1.25409	1.29298	1.18282	1.2433	0.677191	0.000434534
XP_003530966.1	probable inactive receptor kinase At1g48480 [Glycine max]	14.18	3	10	18	649	70.3316	6.49365	0.817911	0.855564	0.853225	0.842233	1.25332	1.2854	1.19355	1.24409	0.676989	0.00016908
XP_014632077.1	plant intracellular Ras-group-related LRR protein 7 isoform X3 [Glycine max]	8.23	2	2	3	231	25.4575	5.98584	0.763394	0.780549	0.818983	0.787642	1.22478	1.09849	1.16851	1.16393	0.676711	0.000715647
XP_003536440.1	hevamine-A [Glycine max]	6.25	2	2	3	304	32.4093	7.66455	0.729188	0.786669	0.909062	0.808306	1.13762	1.18737	1.26011	1.19503	0.676388	0.00375322
NP_001336609.1	uncharacterized protein LOC100305951 [Glycine max]	18.66	2	2	2	134	14.0134	4.61475	0.689884	0.658641	0.745117	0.697881	1.03933	1.13658	0.922438	1.03278	0.675728	0.00744623
NP_001345493.1	uncharacterized protein LOC100780700 [Glycine max]	2.28	1	1	1	744	85.3457	6.30322	0.802911	0.799318	0.718319	0.773516	1.27897	1.1296	1.02895	1.14584	0.675066	0.00870194
CBD34089.1	unnamed protein product [Glycine max]	8.39	2	3	6	322	34.7976	6.41748	0.786212	0.826123	0.92722	0.846518	1.3138	1.14819	1.30116	1.25438	0.674849	0.00384056
ACU14125.1	unknown, partial [Glycine max]	13.74	1	2	3	262	27.7976	9.01221	0.742921	0.858825	0.85089	0.817545	1.28957	1.1275	1.21799	1.21169	0.674715	0.00277344
XP_014623825.1	protein WVD2-like 4 isoform X2 [Glycine max]	4.5	1	2	3	422	46.0953	9.39307	0.838022	0.757875	0.831476	0.809124	1.13878	1.03838	1.42774	1.20163	0.673353	0.0303716
KRH17350.1	hypothetical protein GLYMA_14G214700 [Glycine max]	11.38	4	8	12	624	68.0639	7.1958	0.727821	0.831583	0.848053	0.802486	1.14197	1.22363	1.21906	1.19489	0.671599	0.00103831
XP_025985416.1	ADP,ATP carrier protein 1, mitochondrial [Glycine max]	25.77	1	11	73	388	41.9755	9.61279	0.829235	0.911361	0.820515	0.853704	1.25935	1.28589	1.26911	1.27145	0.67144	0.000153399
KRH51730.1	hypothetical protein GLYMA_06G025800 [Glycine max]	2.04	2	2	3	832	91.3226	5.87158	0.724288	0.695508	0.877983	0.765926	1.15323	1.00228	1.27015	1.14189	0.670755	0.0173137
P50346.1	RecName: Full=60S acidic ribosomal protein P0 - [RLA0_SOYBN]	29.69	1	9	51	320	34.1368	5.24951	0.915658	0.721419	0.851357	0.829478	1.1603	1.07569	1.47446	1.23682	0.670655	0.038482
XP_003517118.1	plant intracellular Ras-group-related LRR protein 4 [Glycine max]	13.41	2	6	12	574	63.6614	7.32764	0.828594	0.805663	0.866055	0.833437	1.15895	1.20696	1.36251	1.2428	0.67061	0.00305114
XP_003542948.1	CSC1-like protein ERD4 [Glycine max]	3.87	2	3	5	724	82.0107	9.27588	0.845179	0.800032	0.902368	0.849193	1.3301	1.19723	1.27399	1.26711	0.670184	0.00100344
XP_014626341.1	probable LRR receptor-like serine/threonine-protein kinase At1g14390 [Glycine max]	1.22	1	1	1	737	81.2926	8.98291	0.742831	0.85596	0.817664	0.805485	1.22119	1.24391	1.14101	1.20204	0.6701	0.00096129
NP_001335869.1	peroxidase precursor [Glycine max]	27.16	9	11	47	324	35.2431	8.06006	0.855006	0.597185	0.823292	0.758494	1.03831	1.01775	1.34046	1.13217	0.669946	0.0474805
XP_003540384.1	fasciclin-like arabinogalactan protein 13 [Glycine max]	12.4	3	3	18	250	26.3288	9.11475	0.936656	0.68309	0.870784	0.830176	1.23657	1.05488	1.42677	1.23941	0.669818	0.0358179
XP_014625409.1	serine/threonine-protein kinase STY8 isoform X2 [Glycine max]	3.94	1	2	3	710	79.1186	7.34229	0.730915	0.896906	0.794801	0.807541	1.17552	1.07064	1.37153	1.2059	0.66966	0.0166568
KRH06313.1	hypothetical protein GLYMA_16G015700 [Glycine max]	8.28	1	1	1	157	18.3056	9.53955	0.922275	0.798745	0.847655	0.856225	1.28384	1.16186	1.39489	1.2802	0.668823	0.00512946
XP_003517306.1	PI-PLC X domain-containing protein At5g67130 isoform X2 [Glycine max]	4.81	1	2	9	416	45.4131	7.2251	0.851177	0.973313	0.873997	0.899496	1.20301	1.24887	1.58396	1.34528	0.668632	0.0239295
KRH26911.1	hypothetical protein GLYMA_12G201900 [Glycine max]	38.24	1	9	38	204	22.6161	9.48096	0.850958	0.859301	0.801827	0.837362	1.12536	1.15977	1.4749	1.25335	0.668101	0.0209747
XP_003521521.1	sister-chromatid cohesion protein 3 isoform X2 [Glycine max]	0.62	1	1	1	1126	127.823	5.5542	0.901462	0.905735	0.888258	0.898485	1.34641	1.31538	1.37897	1.34692	0.667065	1.94986e-05
KRG98697.1	hypothetical protein GLYMA_18G091500 [Glycine max]	43.69	12	13	51	325	35.7634	7.43018	0.820459	0.815963	0.829296	0.821906	1.17515	1.25905	1.26275	1.23232	0.666961	0.000142226
NP_001241262.1	uncharacterized protein LOC100801468 precursor [Glycine max]	10.16	2	2	7	256	27.1227	5.2876	0.818143	0.719518	0.931392	0.823017	1.15553	1.11949	1.4355	1.23684	0.665418	0.0241702
ACU18731.1	unknown [Glycine max]	17.63	1	5	8	380	43.25	6.56592	0.682464	0.952718	0.773686	0.802956	1.21396	1.24397	1.16538	1.20777	0.664825	0.00804311
XP_006592982.1	eukaryotic translation initiation factor 2D isoform X2 [Glycine max]	1.65	1	1	1	544	59.3357	6.27783	0.888116	0.565484	0.895569	0.783057	1.11535	1.10044	1.32005	1.17861	0.664389	0.0381601
XP_014626824.1	hypersensitive-induced response protein 2-like isoform X1 [Glycine max]	39.86	3	13	52	286	31.53	5.23682	0.836818	0.803103	0.812147	0.817356	1.23228	1.26562	1.196	1.2313	0.663817	5.12336e-05
XP_014629542.1	caffeoylshikimate esterase isoform X2 [Glycine max]	2.3	1	1	1	348	39.5492	8.41162	0.780151	0.804322	0.874195	0.819556	1.18775	1.44088	1.08151	1.23672	0.662687	0.0193774
XP_003548897.1	secoisolariciresinol dehydrogenase isoform X2 [Glycine max]	10.63	2	2	4	301	31.7527	8.30908	0.77825	0.889187	0.838982	0.835473	1.22412	1.41069	1.14826	1.26102	0.662535	0.00724429
XP_014621617.1	golgin candidate 5 [Glycine max]	7.68	1	8	9	989	111.967	4.79248	0.868835	0.693141	0.90738	0.823118	1.11407	1.17347	1.44765	1.24507	0.661105	0.0259005
NP_001340827.1	putative hydroxyacylglutathione hydrolase [Glycine max]	26.53	8	8	20	377	41.3663	8.71924	0.747271	0.791661	0.814264	0.784399	1.21198	1.14497	1.20418	1.18704	0.660802	0.000153785
XP_003533111.1	ADP-ribosylation factor 1 [Glycine max]	9.78	1	2	7	184	20.8067	7.37158	0.792543	0.832996	0.808807	0.811449	1.27226	1.31678	1.10176	1.23027	0.659572	0.00326147
KRH57382.1	hypothetical protein GLYMA_05G058100 [Glycine max]	16.91	3	5	10	349	37.7779	7.02002	0.775377	0.886385	0.750901	0.804221	1.27699	1.27992	1.12609	1.22766	0.655082	0.00298417
C6SZP8.1	RecName: Full=CASP-like protein 1E2; Short=GmCASPL1E2 - [CSPL5_SOYBN]	3.74	1	1	1	187	19.929	9.34912	0.801546	0.792357	0.785228	0.793044	1.1197	1.18841	1.32913	1.21241	0.654104	0.00246452
NP_001351460.1	uncharacterized protein LOC100500479 [Glycine max]	12	1	1	1	75	8.40311	7.44482	0.707769	0.749534	0.834815	0.764039	1.09348	1.00954	1.40136	1.16813	0.654073	0.0317656
NP_001235981.2	eukaryotic translation initiation factor 5A-1 [Glycine max]	60	6	9	59	160	17.4587	5.98584	0.804066	0.705525	0.808668	0.772753	1.12313	1.1349	1.28815	1.18206	0.653735	0.00287889
KRH05932.1	hypothetical protein GLYMA_17G257200 [Glycine max]	12.42	2	2	2	153	16.7254	5.24951	0.720219	0.776833	0.844498	0.780517	1.20018	1.15413	1.22865	1.19432	0.653525	0.000593856
XP_003546057.1	GDSL esterase/lipase At1g29670 [Glycine max]	16.48	4	5	19	364	39.9099	9.05615	0.838112	0.776766	0.883278	0.832719	1.2311	1.13208	1.46049	1.27456	0.653341	0.0123497
ACU22691.1	unknown [Glycine max]	45	4	12	44	320	35.6375	5.021	0.802156	0.763801	0.782885	0.782947	1.25382	1.28214	1.06079	1.19892	0.653045	0.00411132
XP_014623504.1	fumarylacetoacetase [Glycine max]	11.64	1	4	10	421	45.7926	6.27783	0.713635	0.865055	0.697104	0.758598	1.32661	1.18785	0.977961	1.16414	0.651639	0.02402
XP_003527536.3	probable pectinesterase/pectinesterase inhibitor 47 [Glycine max]	14.41	8	8	19	576	63.7306	8.44092	0.820032	0.810883	0.901227	0.844047	1.31527	1.28955	1.28477	1.29653	0.651004	0.000116118
XP_006589969.1	DNA damage checkpoint protein rad25-like [Glycine max]	14.29	1	3	5	210	22.7567	8.22119	0.786673	0.803653	0.889682	0.826669	1.08389	1.37482	1.3559	1.27154	0.650134	0.0109679
NP_001236647.1	uncharacterized protein LOC100500090 [Glycine max]	16.95	2	2	6	118	12.8158	8.83643	0.700049	0.825058	0.811321	0.778809	1.00492	1.22902	1.37579	1.20324	0.647258	0.0209288
XP_003528404.1	uncharacterized protein LOC100820420 [Glycine max]	2.96	1	1	2	473	51.4589	5.33838	0.663418	0.832814	0.767406	0.754546	1.34817	1.00582	1.14625	1.16675	0.646709	0.0205454
XP_003517142.1	endochitinase [Glycine max]	5.09	1	1	1	275	30.1635	5.61768	0.946205	0.850614	0.737456	0.844758	1.27305	1.31231	1.34185	1.30907	0.645313	0.00186495
CAD19055.1	unnamed protein product [Glycine max]	29.59	1	7	17	267	28.9569	4.60205	0.708408	0.763113	0.870895	0.780805	1.20514	1.12352	1.30394	1.21087	0.644831	0.00369312
XP_003518220.1	leucine aminopeptidase 1 [Glycine max]	35.79	3	16	96	570	59.64	7.12256	0.743842	0.903016	0.709111	0.785323	1.27488	1.30414	1.07538	1.21813	0.644695	0.0097901
NP_001236736.2	SPFH domain-containing protein [Glycine max]	37.41	2	12	48	286	31.5311	5.23682	0.783258	0.779912	0.805116	0.789429	1.16504	1.19327	1.31554	1.22462	0.644631	0.00074769
NP_001336715.1	actin depolymerization factor/cofilin-like domain-containing protein [Glycine max]	25.18	2	2	2	139	15.974	6.20166	0.694811	0.826127	0.814399	0.778446	1.19939	1.22987	1.19433	1.20786	0.644482	0.000585422
KRG95981.1	hypothetical protein GLYMA_19G181300 [Glycine max]	5.53	1	1	7	217	23.5983	8.52881	0.85108	0.870339	0.761548	0.827656	1.32667	1.49442	1.03261	1.28457	0.644306	0.0303403
NP_001236448.1	uncharacterized protein LOC100305514 [Glycine max]	38.13	4	4	23	139	15.968	6.56592	0.788209	0.79017	0.794415	0.790931	1.2042	1.32853	1.16225	1.23166	0.642168	0.000911251
XP_006575549.1	uncharacterized protein LOC100795088 [Glycine max]	1.25	1	1	1	558	63.0697	8.77783	0.827494	0.834732	0.761483	0.807903	1.16877	1.41261	1.19328	1.25822	0.642099	0.00511239
KRH18982.1	hypothetical protein GLYMA_13G094000 [Glycine max]	11.63	1	1	1	172	19.3461	5.18604	0.774862	0.737125	0.787566	0.766517	1.28433	1.09266	1.2238	1.20026	0.638624	0.00177247
KRG90442.1	hypothetical protein GLYMA_20G091100 [Glycine max]	19.41	14	15	23	752	81.9681	4.37354	0.699197	0.769072	0.916247	0.794839	1.20873	1.18476	1.34213	1.24521	0.638318	0.00502046
XP_003517694.1	protein NETWORKED 2D [Glycine max]	0.9	1	1	1	997	113.618	5.03369	0.750304	0.772118	0.790893	0.771105	1.17384	1.06829	1.38253	1.20822	0.638216	0.00933211
KRH74051.1	hypothetical protein GLYMA_02G308500 [Glycine max]	29.56	1	7	18	362	37.5499	5.5542	0.990269	0.764301	0.833692	0.862754	1.19511	1.34507	1.52498	1.35506	0.636693	0.0133929
XP_025982024.1	uncharacterized protein LOC100779285 isoform X2 [Glycine max]	11.65	2	2	4	206	23.0774	10.1694	0.820369	0.774673	0.895611	0.830218	1.21583	1.29781	1.40697	1.30687	0.635273	0.00190955
XP_003524267.1	uncharacterized protein LOC100801537 [Glycine max]	2.31	1	1	1	477	53.5497	9.87646	0.914476	0.644846	0.78977	0.783031	1.13584	1.2581	1.31088	1.23494	0.634064	0.00846656
C6T2E7.1	RecName: Full=Casparian strip membrane protein 1; Short=GmCASP1 - [CASP1_SOYBN]	5.64	1	1	1	195	20.3858	7.28369	0.748727	0.777227	0.803578	0.776511	1.15535	1.21494	1.30465	1.22498	0.633896	0.000630099
NP_001345217.1	tubulin beta-1 chain [Glycine max]	16.63	2	6	60	445	49.9747	5.021	0.755583	0.778706	0.781082	0.77179	1.20968	1.42953	1.01451	1.21791	0.633703	0.0206003
NP_001239676.1	uncharacterized protein LOC100777482 [Glycine max]	36.05	2	10	53	319	34.1678	5.10986	0.839796	0.661083	0.859382	0.786754	1.16814	1.13957	1.42253	1.24341	0.632736	0.0141824
XP_003537628.1	GDP-mannose 4,6 dehydratase 1 [Glycine max]	22.19	1	9	23	365	41.1218	7.41553	0.823669	0.714173	0.806066	0.781303	1.12616	1.37724	1.20476	1.23605	0.632096	0.00506963
KRH24536.1	hypothetical protein GLYMA_12G047500 [Glycine max]	9.88	1	1	1	162	17.6567	8.54346	0.830301	0.720027	0.829023	0.793117	1.17304	1.23384	1.368	1.2583	0.630311	0.00241689
XP_003519018.1	40S ribosomal protein S5 [Glycine max]	38.24	1	9	34	204	22.738	9.48096	0.864003	0.753604	0.788812	0.80214	1.15629	1.24059	1.42208	1.27299	0.630123	0.00517249
XP_003536878.1	endoglucanase 17 [Glycine max]	15.05	6	6	12	505	56.4283	9.1001	0.742139	0.926163	0.798726	0.822343	1.40436	1.1996	1.31536	1.30644	0.629455	0.00384508
KRH42887.1	hypothetical protein GLYMA_08G117500 [Glycine max]	1.82	1	2	2	988	111.647	5.98584	0.928345	0.814975	0.748366	0.830562	1.23002	1.62456	1.10463	1.31974	0.629338	0.0415279
XP_006585734.1	cold-responsive protein kinase 1 isoform X2 [Glycine max]	3.31	1	1	1	332	36.8398	6.18896	0.886249	0.87405	0.776042	0.845447	1.27297	1.37918	1.38036	1.34417	0.628974	0.000560609
ACU20820.1	unknown [Glycine max]	21.48	3	3	10	149	16.626	4.32275	0.727592	0.862542	0.83358	0.807905	1.30042	1.3633	1.19428	1.286	0.628232	0.00173152
KRH59019.1	hypothetical protein GLYMA_05G161400 [Glycine max]	2.68	1	1	1	224	26.2059	6.58057	0.789659	0.811645	0.704654	0.768653	1.2427	1.22114	1.21101	1.22495	0.627498	0.000176964
NP_001347241.1	uDP-glycosyltransferase 708D1 [Glycine max]	10	5	5	6	480	52.4819	5.5542	0.809916	0.777611	0.780631	0.789386	1.22593	1.30223	1.25478	1.26098	0.626011	4.30251e-05
XP_003538328.1	peroxidase 4 [Glycine max]	40.73	3	11	41	329	36.1175	9.72998	0.775679	0.63472	0.743265	0.717888	1.17484	0.94993	1.31749	1.14742	0.625654	0.0203018
XP_003519336.1	probable calcium-binding protein CML18 [Glycine max]	4.96	1	1	1	141	15.8866	4.80518	0.822332	0.640064	0.717292	0.726563	1.15779	1.23556	1.09252	1.16196	0.625292	0.00290521
XP_003534723.1	1-aminocyclopropane-1-carboxylate oxidase [Glycine max]	26.42	2	7	18	318	35.8032	5.30029	0.717757	0.738376	0.854108	0.770081	1.04793	1.27324	1.37921	1.23346	0.624324	0.0121466
XP_006599096.2	titin homolog isoform X2 [Glycine max]	16.73	51	51	95	4382	485.663	4.31006	0.745895	0.68542	0.838218	0.756511	1.15373	1.16122	1.32113	1.21203	0.62417	0.0029375
XP_006574621.1	carbonic anhydrase 2 isoform X2 [Glycine max]	13.28	2	3	5	256	27.854	5.69385	0.81538	0.818126	0.744282	0.792596	1.39247	1.27087	1.1493	1.27088	0.623659	0.00298701
XP_006585954.1	probable xyloglucan endotransglucosylase/hydrolase protein 33 [Glycine max]	7.38	1	1	1	122	13.07	9.72998	0.827802	0.92196	0.832426	0.86073	1.4562	1.52982	1.16075	1.38225	0.6227	0.0111371
NP_001239638.1	beta-tubulin [Glycine max]	30.29	2	11	85	449	50.3988	4.83057	0.85993	0.74078	0.725146	0.775286	1.19564	1.46999	1.08474	1.25012	0.620168	0.0177328
ACU23514.1	unknown [Glycine max]	5.78	1	1	2	225	23.9014	8.00146	0.718638	0.755419	0.817669	0.763909	1.27781	1.17766	1.24219	1.23256	0.619776	0.000339415
XP_003523190.1	calcium-dependent protein kinase SK5-like [Glycine max]	13.1	1	5	17	496	55.9062	5.60498	0.890657	0.782434	0.728417	0.800503	1.21434	1.5776	1.09171	1.29455	0.618364	0.0323172
XP_003556027.1	probable xyloglucan endotransglucosylase/hydrolase protein 8 [Glycine max]	6.64	2	2	3	301	34.8603	4.90674	0.640713	0.93498	0.812367	0.79602	1.29886	1.31264	1.27332	1.29494	0.614715	0.00441201
XP_003534500.1	calreticulin-3 [Glycine max]	17.77	2	8	21	422	49.6099	6.18896	0.831049	0.917479	0.74291	0.83048	1.45541	1.43563	1.16902	1.35335	0.613646	0.00765026
CBD30448.1	unnamed protein product [Glycine max]	8.47	2	2	3	354	40.1423	6.84424	0.784417	0.737659	0.772876	0.764984	1.17007	1.33807	1.23325	1.24713	0.613394	0.000696581
P14853.1	RecName: Full=Cytochrome c oxidase subunit 3; AltName: Full=Cytochrome c oxidase polypeptide III - [COX3_SOYBN]	3.77	1	1	1	265	29.6703	6.75635	0.849024	0.604696	0.747949	0.73389	1.30371	1.27567	1.02073	1.20004	0.611556	0.0152417
XP_003556450.2	AT-hook motif nuclear-localized protein 19 [Glycine max]	3.61	1	1	1	277	28.7323	6.44287	0.767361	0.624214	0.96183	0.784469	1.24888	1.21638	1.38329	1.28285	0.611504	0.0106949
QHT53621.1	methionine gamma lyase 1 [Glycine max]	11.31	5	5	8	442	48.0379	6.52197	0.817803	0.759323	0.738493	0.771873	1.30785	1.32851	1.15372	1.26336	0.610969	0.00121278
CAA01816.1	beta-1,3-glucanase [Glycine max]	8.88	3	3	7	338	37.364	8.41162	0.714027	0.723948	0.816581	0.751518	1.15911	1.28513	1.24966	1.2313	0.610346	0.000646226
XP_014619845.1	hypersensitive-induced response protein 1 [Glycine max]	14.69	2	5	25	286	31.355	5.43994	0.782657	0.785251	0.754898	0.774269	1.31598	1.25817	1.23422	1.26945	0.609923	4.57289e-05
XP_014626497.1	B3 domain-containing transcription repressor VAL1 isoform X4 [Glycine max]	0.91	1	1	1	880	97.4596	7.40088	0.926088	0.740779	0.628544	0.765137	1.37106	1.37719	1.03828	1.26218	0.606205	0.0246903
XP_003538091.1	apoptosis-inducing factor homolog A [Glycine max]	30.83	7	12	26	360	39.2712	9.42236	0.777501	0.859942	0.748282	0.795242	1.36153	1.4061	1.17119	1.31294	0.605696	0.00285862
KRH05877.1	hypothetical protein GLYMA_17G254100 [Glycine max]	5.68	3	3	3	722	80.8602	8.104	0.75374	0.820336	0.808242	0.794106	1.37097	1.25795	1.30618	1.3117	0.605402	0.000179316
XP_006576202.1	uncharacterized protein LOC100527623 isoform X1 [Glycine max]	6.78	1	1	2	177	19.4619	6.55127	0.790274	0.716149	0.818238	0.774887	1.22554	1.40892	1.21125	1.28191	0.604481	0.00198657
XP_003557042.1	probable O-methyltransferase 3 [Glycine max]	10.34	3	3	4	358	40.3725	6.30322	0.845598	0.663735	0.76052	0.756618	1.23437	1.22925	1.29793	1.25385	0.603435	0.000950685
XP_003552274.1	proteasome subunit alpha type-4 [Glycine max]	46	1	12	38	250	27.3319	7.09326	0.732422	0.801355	0.801629	0.778468	1.22225	1.34252	1.30986	1.29154	0.602742	0.000273823
KRH75770.1	hypothetical protein GLYMA_01G107900 [Glycine max]	1.61	1	1	1	434	48.5813	6.46826	0.803476	0.802805	0.728099	0.778127	1.3487	1.39376	1.14539	1.29595	0.60043	0.00298806
KRH76834.1	hypothetical protein GLYMA_01G176800 [Glycine max]	24.69	2	6	12	320	36.3133	5.50342	0.732406	0.797553	0.76696	0.76564	1.28807	1.40419	1.1411	1.27779	0.599191	0.00283878
KRG91341.1	hypothetical protein GLYMA_20G148900 [Glycine max]	3.67	1	1	1	245	27.0775	5.5542	0.800469	0.806373	0.713303	0.773382	1.34771	1.46588	1.06121	1.2916	0.598777	0.0138708
XP_003529572.1	ras-related protein Rab7 isoform X2 [Glycine max]	13.04	1	3	12	207	23.2235	5.74463	0.781512	0.816095	0.758372	0.785326	1.3353	1.3764	1.23387	1.31519	0.597119	0.000312354
XP_003531832.1	patellin-3 isoform X1 [Glycine max]	38.54	16	28	73	576	65.1695	4.83057	0.681268	0.850118	0.80001	0.777132	1.30286	1.38365	1.22382	1.30344	0.596215	0.00150814
CBC60583.1	unnamed protein product [Glycine max]	19.34	1	5	11	362	40.0764	6.53662	0.630733	0.765314	0.812361	0.736136	1.21535	1.33591	1.15516	1.23547	0.595833	0.00278568
NP_001236813.2	aldehyde dehydrogenase family 7 member B1 [Glycine max]	39.29	4	15	68	509	54.3819	6.03662	0.751949	0.836536	0.720371	0.769619	1.23692	1.32276	1.3221	1.29392	0.594794	0.000307245
KRH32706.1	hypothetical protein GLYMA_10G069100 [Glycine max]	3.01	1	1	2	365	40.3676	7.07861	0.7797	0.717987	0.696331	0.731339	1.20083	1.23541	1.25585	1.23069	0.59425	7.32588e-05
C6T4E0.1	RecName: Full=Casparian strip membrane protein 5; Short=GmCASP5 - [CASP5_SOYBN]	6.42	1	1	2	218	23.054	8.17725	0.757178	0.662768	0.769929	0.729958	1.14971	1.14315	1.39469	1.22918	0.593856	0.00504519
KRH41193.1	hypothetical protein GLYMA_08G015300 [Glycine max]	24.89	4	5	27	225	24.0411	7.75244	0.703622	0.859489	0.730301	0.764471	1.28789	1.40328	1.17106	1.28741	0.593805	0.00317555
KRH66491.1	hypothetical protein GLYMA_03G109900 [Glycine max]	29.71	4	4	31	138	14.2077	6.50732	0.705391	0.756622	0.87058	0.777531	1.30501	1.15549	1.46822	1.30957	0.593728	0.00659398
KRH10520.1	hypothetical protein GLYMA_15G052800 [Glycine max]	7.2	1	2	7	264	28.984	8.52881	0.775126	0.642103	0.753621	0.723617	1.17742	1.22885	1.2701	1.22546	0.590487	0.000519506
XP_006586984.1	plasma membrane ATPase 4 [Glycine max]	22.93	6	18	48	955	104.991	6.81494	0.801537	0.667832	0.765094	0.744821	1.31412	1.28445	1.19611	1.26489	0.58884	0.000621254
KRH27919.1	hypothetical protein GLYMA_11G023200 [Glycine max]	15.99	1	4	15	269	28.8418	7.73779	0.625949	0.93171	0.724358	0.760673	1.21454	1.47751	1.20066	1.29757	0.58623	0.0135406
ACU15825.1	unknown [Glycine max]	18.07	2	2	7	166	18.0177	9.53955	0.821717	0.689588	0.826255	0.779186	1.18665	1.26392	1.54499	1.33185	0.585039	0.00935112
NP_001238450.1	plant invertase/pectin methylesterase inhibitor superfamily protein precursor [Glycine max]	9.33	1	2	4	193	21.1878	7.95752	0.729773	0.751567	0.851058	0.777466	1.39461	1.28768	1.32154	1.33461	0.582543	0.000337875
XP_014627483.1	villin-3 [Glycine max]	10.77	2	8	21	984	108.416	5.70654	0.672407	0.838481	0.731188	0.747359	1.36102	1.35732	1.13736	1.28523	0.581497	0.00370316
XP_003531133.1	purple acid phosphatase 8 [Glycine max]	4.1	1	1	2	317	35.8571	5.73193	0.671367	0.829725	0.697499	0.732864	1.4042	1.3611	1.04717	1.27082	0.576686	0.0118447
XP_014626583.1	FHA domain-containing protein DDL isoform X2 [Glycine max]	4.39	1	1	1	296	33.7764	10.0083	0.756758	0.731455	0.741038	0.743084	1.28472	1.48592	1.09688	1.28917	0.576404	0.00833295
XP_003556297.1	coatomer subunit alpha-2 [Glycine max]	13.88	1	15	27	1218	136.76	7.00537	0.888337	0.704675	0.702941	0.765318	1.32042	1.48239	1.18362	1.32881	0.575943	0.00602575
KRH65855.1	hypothetical protein GLYMA_03G066600 [Glycine max]	4.39	1	1	1	228	25.5111	6.43018	0.814046	0.886711	0.770558	0.823772	1.30588	1.51153	1.51256	1.44332	0.570746	0.00127105
KRG90376.1	hypothetical protein GLYMA_20G087200 [Glycine max]	11.19	2	2	4	268	27.3946	5.77002	0.743262	0.756684	0.751508	0.750485	1.31499	1.30852	1.34014	1.32122	0.568026	6.61967e-07
KRH31024.1	hypothetical protein GLYMA_11G222300 [Glycine max]	3.13	1	1	1	256	28.0561	7.31299	0.8517	0.863341	0.72286	0.812634	1.48018	1.55265	1.26524	1.43269	0.567209	0.00311377
XP_003536417.1	60S ribosomal protein L3 [Glycine max]	42.93	2	19	84	389	44.3569	10.1694	0.841615	0.741518	0.778343	0.787159	1.34082	1.49597	1.32785	1.38821	0.56703	0.000610666
KRH10351.1	hypothetical protein GLYMA_15G043600 [Glycine max]	7.17	1	7	11	962	107.884	7.6792	0.768194	0.67427	0.708242	0.716902	1.24447	1.2719	1.27841	1.26493	0.566753	4.85027e-05
CBD23737.1	unnamed protein product [Glycine max]	1.4	1	1	1	571	63.6405	7.7085	0.81711	0.703373	0.735049	0.751844	1.37358	1.31407	1.30699	1.33155	0.564639	0.000130896
XP_003548351.1	exportin-2 [Glycine max]	9.04	1	7	13	962	107.803	5.33838	0.847299	0.777823	0.740532	0.788551	1.38429	1.68961	1.13544	1.40311	0.562001	0.0197076
CBK51429.1	unnamed protein product [Glycine max]	23.15	6	14	35	501	54.4002	6.66846	0.755813	0.736066	0.753497	0.748458	1.17912	1.48111	1.33844	1.33289	0.561529	0.00260577
KRH52162.1	hypothetical protein GLYMA_06G050100 [Glycine max]	11.37	3	3	8	255	27.6712	6.56592	0.82858	0.712062	0.678573	0.739738	1.37541	1.44272	1.1663	1.32815	0.556971	0.00343153
AAA69490.1	putative water channel protein; plasmalemma intrinsic protein; similar to Arabidopsis Pip2a gene product, PIR Accession Number S44084 [Glycine max]	3.86	1	1	1	285	30.2176	8.14795	0.723332	0.821866	0.71446	0.753219	1.31421	1.68462	1.08885	1.36256	0.552797	0.0262553
XP_003546512.1	aldehyde dehydrogenase family 7 member A1 [Glycine max]	41.14	3	14	59	508	54.0567	5.66846	0.688878	0.833377	0.694842	0.739032	1.39413	1.45355	1.18361	1.34376	0.549972	0.00306529
XP_003517470.1	aquaporin PIP1-3 [Glycine max]	12.94	1	4	14	286	30.7801	8.99756	0.666411	0.937762	0.647581	0.750585	1.42208	1.60547	1.08368	1.37041	0.547708	0.0258853
KRH59069.1	hypothetical protein GLYMA_05G164100 [Glycine max]	28.74	2	10	20	348	38.9778	7.26904	0.692342	0.696858	0.766224	0.718475	1.5583	0.987338	1.39264	1.31276	0.547301	0.0255868
XP_014621566.1	actin [Glycine max]	61.8	1	18	131	377	41.7019	5.49072	0.701246	0.751915	0.659622	0.704261	1.22027	1.47719	1.16779	1.28842	0.54661	0.00416568
KRH03890.1	hypothetical protein GLYMA_17G126300 [Glycine max]	18.5	3	5	10	346	38.6849	7.76709	0.574342	0.788497	0.759604	0.707481	1.22964	1.47473	1.2009	1.30176	0.54348	0.00564029
ACU23034.1	unknown [Glycine max]	17.09	2	2	9	158	17.0028	7.1958	0.674008	0.817176	0.714966	0.735383	1.35012	1.47164	1.24475	1.3555	0.542517	0.00136649
KRG95492.1	hypothetical protein GLYMA_19G154100 [Glycine max]	30.12	4	4	8	166	18.6836	9.23193	0.655729	0.719868	0.763689	0.713095	1.37516	1.25425	1.32003	1.31648	0.541668	0.000211303
KRH64928.1	hypothetical protein GLYMA_03G004800 [Glycine max]	2.61	2	2	2	1303	143.88	4.34814	0.738981	0.552712	0.817678	0.703124	1.21405	1.25655	1.4337	1.30143	0.540269	0.00443585
AEI54340.1	1-aminocyclopropane-1-carboxylate oxidase [Glycine max]	24.53	4	8	24	318	35.8392	5.17334	0.732585	0.790194	0.714366	0.745715	1.29899	1.42118	1.4224	1.38086	0.540037	0.000171816
KRH06776.1	hypothetical protein GLYMA_16G045100 [Glycine max]	4.75	1	1	1	295	34.369	8.95361	0.787488	0.811577	0.657085	0.75205	1.46958	1.58907	1.13101	1.39656	0.538504	0.01138
XP_003526727.1	importin subunit beta-1 [Glycine max]	13.55	1	10	12	871	96.5585	4.729	0.953858	0.745314	0.693064	0.797412	1.32321	1.67611	1.45532	1.48488	0.537021	0.00616405
XP_014632694.1	thaumatin-like protein 1b isoform X2 [Glycine max]	3.72	1	1	1	269	27.8801	5.12256	0.691195	0.705825	0.791991	0.72967	1.17366	1.18767	1.71724	1.35952	0.53671	0.0256415
AAC49614.1	asparagine synthetase 1 [Glycine max]	11.74	2	7	17	579	65.3249	6.72705	0.674777	0.658926	0.805278	0.712994	1.42444	1.35414	1.20825	1.32894	0.536512	0.00144331
NP_001238180.2	nucleoside deaminase superfamily protein [Glycine max]	23.66	1	5	16	186	20.6513	5.85889	0.600336	0.867862	0.724443	0.73088	1.58632	1.1297	1.4012	1.37241	0.532553	0.0139204
XP_003522462.1	patellin-3 [Glycine max]	17.41	2	10	20	557	62.4299	4.88135	0.592151	0.862739	0.73321	0.729367	1.40861	1.58716	1.11732	1.37103	0.531984	0.0152213
NP_001241050.1	aquaporin PIP1-8 [Glycine max]	9.69	2	3	14	289	30.76	7.53271	0.695494	0.73741	0.715771	0.716225	1.30154	1.41906	1.33683	1.35248	0.529565	6.61018e-05
KRH14079.1	hypothetical protein GLYMA_14G005700 [Glycine max]	28.9	8	8	17	301	33.8196	7.06396	0.725715	0.688554	0.84513	0.753133	1.32491	1.5423	1.40201	1.42307	0.529229	0.00107273
ABV71991.1	thioredoxin h1 [Glycine max]	37.5	3	4	11	120	13.3098	5.52881	0.652629	0.645027	0.792827	0.696828	1.19362	1.28657	1.50648	1.32889	0.52437	0.00376533
ACU14830.1	unknown [Glycine max]	41.18	1	4	34	119	13.5132	9.5542	0.742428	0.68325	0.817101	0.747593	1.27026	1.44526	1.56882	1.42811	0.523483	0.00200033
XP_003542615.1	ATPase 8, plasma membrane-type isoform X1 [Glycine max]	15.42	1	15	42	947	103.719	5.96045	0.734982	0.747175	0.702358	0.728172	1.36791	1.36266	1.48035	1.40364	0.518774	7.68356e-05
XP_003540055.1	patellin-3 isoform X1 [Glycine max]	46.53	29	41	107	606	69.518	4.86865	0.677831	0.777774	0.67418	0.709928	1.40844	1.57593	1.14102	1.37513	0.516262	0.00711369
ACU16705.1	unknown [Glycine max]	6.02	1	1	1	216	22.4711	6.15088	0.588934	0.800942	0.911877	0.767251	1.71255	1.37792	1.37838	1.48962	0.515066	0.00782787
KRH67766.1	hypothetical protein GLYMA_03G185900 [Glycine max]	8.63	1	1	11	197	20.2126	6.01123	0.68671	0.562257	0.70299	0.650652	1.047	1.08327	1.68069	1.27032	0.512196	0.0420569
XP_003535780.1	casparian strip membrane protein 1-like [Glycine max]	6.12	1	1	3	196	20.4189	7.28369	0.688019	0.65475	0.72996	0.69091	1.37071	1.30171	1.38019	1.35087	0.511455	3.66371e-05
KRH70770.1	hypothetical protein GLYMA_02G109600 [Glycine max]	5.91	1	1	1	186	19.8616	8.67529	0.62006	0.727801	0.716301	0.688054	1.26181	1.4103	1.44079	1.37097	0.501875	0.000463615
KRH41786.1	hypothetical protein GLYMA_08G051200 [Glycine max]	18.78	1	13	30	474	53.0812	5.19873	0.792552	0.875366	0.627114	0.765011	1.59467	1.86343	1.11996	1.52602	0.501311	0.0293989
KRH22890.1	hypothetical protein GLYMA_13G325900 [Glycine max]	23.19	4	4	42	207	22.1824	7.29834	0.613767	0.817287	0.6364	0.689152	1.35923	1.60997	1.15514	1.37478	0.501282	0.00943554
XP_003546380.1	plasma membrane-associated cation-binding protein 1 [Glycine max]	60.09	4	13	63	218	24.2546	5.04639	0.615457	0.597752	0.790193	0.667801	1.14307	1.32747	1.53461	1.33505	0.500206	0.00658335
NP_001238418.1	uncharacterized protein LOC100305642 [Glycine max]	30.58	2	5	20	206	23.0374	5.18604	0.611781	0.827848	0.698886	0.712839	1.45842	1.57192	1.25893	1.42976	0.498573	0.00295343
XP_003556470.1	pentatricopeptide repeat-containing protein PNM1, mitochondrial [Glycine max]	1.96	1	1	1	509	57.633	9.42236	0.732218	0.840143	0.56714	0.713167	1.38559	1.56233	1.3589	1.43561	0.49677	0.00208697
KRH71200.1	hypothetical protein GLYMA_02G136200 [Glycine max]	4.32	1	1	1	278	32.0063	5.43994	0.842368	0.52972	0.738144	0.703411	1.18019	1.61383	1.45726	1.41709	0.496376	0.0103578
XP_003517028.1	pectinesterase 2 [Glycine max]	21.17	3	9	20	515	56.4992	9.01221	0.659056	0.752661	0.665869	0.692529	1.69271	1.53306	1.06044	1.42874	0.484713	0.0186124
ACU14959.1	unknown [Glycine max]	12.33	1	1	1	73	8.67078	3.9165	0.806335	0.640175	0.807797	0.751436	1.33507	1.55078	1.78898	1.55828	0.482222	0.00478466
NP_001353935.1	chalcone reductase CHR5 [Glycine max]	26.67	6	7	19	315	35.1144	6.55127	0.675196	0.634576	0.690905	0.666892	1.30496	1.42258	1.4281	1.38522	0.481436	7.89221e-05
KRH14985.1	hypothetical protein GLYMA_14G061500 [Glycine max]	14.41	4	5	28	222	23.396	8.1333	0.663244	0.791465	0.615814	0.690174	1.37582	1.58943	1.35947	1.44157	0.478765	0.00116263
CBD24881.1	unnamed protein product [Glycine max]	25.19	5	5	26	266	29.9159	8.33838	0.607944	0.732138	0.602355	0.647479	1.49375	1.33568	1.28569	1.37171	0.472024	0.000665878
XP_003525154.1	patellin-3-like [Glycine max]	26.16	4	15	35	539	60.9401	5.08447	0.645463	0.739359	0.622594	0.669139	1.3917	1.5165	1.40136	1.43652	0.465806	0.000139259
ACU20295.1	unknown [Glycine max]	8.82	1	1	1	102	11.669	7.40088	0.596972	0.814575	0.615107	0.675551	1.32847	1.55744	1.51212	1.46601	0.46081	0.0013231
XP_014625552.1	beta-galactosidase isoform X2 [Glycine max]	5.44	1	5	9	791	87.7136	8.03076	0.624613	0.759664	0.739924	0.708067	1.63433	1.50968	1.50374	1.54925	0.457039	0.000149042
XP_003534254.2	serine hydroxymethyltransferase, mitochondrial [Glycine max]	11.03	2	4	9	517	57.031	7.59131	0.675932	0.508084	0.696323	0.62678	1.28851	1.39564	1.48103	1.38839	0.451443	0.000733571
KRG93306.1	hypothetical protein GLYMA_19G008300 [Glycine max]	18.63	4	5	7	322	35.0564	5.8208	0.693472	0.572185	0.67011	0.645256	1.49234	1.23648	1.57536	1.43472	0.449742	0.00189793
CBC42863.1	unnamed protein product [Glycine max]	1.43	1	1	1	629	70.9241	8.90967	0.791629	0.694395	0.627409	0.704478	1.43279	1.73374	1.59709	1.58787	0.443661	0.000879026
XP_003551178.1	cationic peroxidase 1 [Glycine max]	9.94	1	3	9	322	35.149	8.5874	0.659683	0.588668	0.684233	0.644195	1.56899	1.51757	1.38365	1.49007	0.432326	0.0001696
BAL45571.1	truncate phytochrome A2 protein [Glycine max]	10.21	7	9	10	979	108.966	7.07861	0.634442	0.678207	0.631131	0.647927	1.52392	1.75772	1.31284	1.53149	0.423069	0.00240403
NP_001235104.2	dirigent-like protein [Glycine max]	12.17	2	2	2	263	26.9775	5.22412	0.626123	0.634368	0.62771	0.6294	1.574	1.54297	1.39428	1.50375	0.418554	9.4971e-05
ACU14104.1	unknown [Glycine max]	8.47	2	2	8	248	25.1532	6.39209	0.617526	0.551079	0.5658	0.578135	1.49605	1.45011	1.37585	1.44067	0.401296	2.8467e-05
ACU13187.1	unknown [Glycine max]	23.66	1	5	18	186	20.5933	6.12549	0.488092	0.571741	0.554235	0.538023	1.54236	1.29795	1.20462	1.34831	0.399034	0.00145669
ADK25057.1	plasma membrane intrinsic protein [Glycine max]	5.59	2	2	21	286	30.6227	6.66846	0.496018	0.689649	0.482507	0.556058	1.55702	1.73202	1.1568	1.48195	0.375221	0.00717176
NP_001237575.1	plasma membrane-associated cation-binding protein 1-like [Glycine max]	63.77	8	17	67	207	23.1179	4.93213	0.450532	0.529188	0.654004	0.544574	1.45058	1.35884	1.72819	1.51254	0.360041	0.00153697
XP_003537311.1	elicitor-responsive protein 1 [Glycine max]	2.71	1	1	1	258	27.9488	8.20654	0.552491	0.409255	0.614915	0.525554	1.29028	1.58983	1.70371	1.52794	0.343962	0.00188228
ACU19113.1	unknown, partial [Glycine max]	4.48	1	1	1	290	30.9352	5.57959	0.373002	0.680085	0.503598	0.518895	1.70631	1.57381	1.51238	1.5975	0.324817	0.000521323
XP_003540452.1	protochlorophyllide reductase, chloroplastic [Glycine max]	29.82	12	12	33	399	43.2182	8.77783	0.496983	0.513878	0.534489	0.515116	1.62485	1.7152	1.77897	1.70634	0.301884	1.32177e-05
XP_003546458.1	30S ribosomal protein S17, chloroplastic [Glycine max]	11.19	1	2	3	143	16.0705	10.2134	0.381475	0.4587	0.5059	0.448692	1.85941	0.785605	2.07086	1.57196	0.285435	0.0482467
ACE79196.2	phytochrome A-2 [Glycine max]	7.35	6	8	10	1130	125.14	6.63916	0.500328	0.460818	0.526719	0.495955	1.71683	2.11831	1.3963	1.74381	0.284408	0.00400432
XP_014620049.1	phototropin-1 [Glycine max]	15.25	10	14	24	977	109.532	7.41553	0.388224	0.388082	0.41318	0.396495	1.41337	1.42833	1.61686	1.48619	0.266787	7.88491e-05
XP_003517441.1	AT-hook motif nuclear-localized protein 26 [Glycine max]	4.67	1	1	1	300	30.8913	6.80029	0.419759	0.407047	0.480999	0.435935	1.68865	1.58652	1.92833	1.7345	0.251332	0.000235215
