# Supplementary material for: Blue Light Regulates Cell Wall Structure and Carbohydrate Metabolism of Soybean Hypocotyl
Source: Int J Mol Sci. 2023 Jan 5;24(2):1017. doi: 10.3390/ijms24021017 (PMC9864885; doi:10.3390/ijms24021017)
Supplement: Supplementary file 1 [file ijms-24-01017-s001.zip › ijms-2133369-SI/Table S1-3/Table S2.xlsx]

## Sheet: Sheet1
Table S2 The differentially expressed metabolites between blue light and darkness
Metabolite no.	adduct	Name	m/z	rt(s)	VIP	Fold change	p-value
1	(M-H)-	Rutin	609.145	275.208	1.1306	27.0027	1.55532e-07	upregulated differentially expressed metabolites
2	(M+CH3COO)-	2'-Deoxy-D-ribose	193.072	179.332	5.15454	5.94643	1.05834e-06
3	(M-H)-	Thymidine	241.083	99.248	6.19902	4.72828	2.98942e-06
4	(M-H)-	Genistein	269.044	38.839	6.52457	51.7922	3.04788e-06
5	(M-H)-	Cytidine	242.077	238.503	1.35428	2.57926	4.77536e-06
6	(M-H)-	Quercetin	301.034	138.34	2.21384	2.88759	5.03176e-06
7	(M+CH3COO)-	Adenosine	326.109	170.618	1.58029	2.44722	1.3866e-05
8	(M-H)-	Thymine	125.035	99.5835	1.55008	3.37061	0.000103223
9	(M-H)-	Glycitein	283.06	48.034	2.21239	36.7626	0.000225598
10	(M-H)-	Norepinephrine	168.066	104.908	2.51272	3.16278	0.000597446
11	(M-H)-	Lumichrome	241.072	61.091	1.14452	1.92657	0.00104882
12	(M-H)-	Apigenin	269.045	234.36	1.11798	17.253	0.00158797
13	(M-H)-	Naringenin-7-O-Glucoside	433.111	118.516	1.55274	19.1198	0.00271049
14	(M+K-2H)-	Acetylvalerenolic acid	329.122	103.225	1.42322	2.18114	0.00298577
15	(M-H)-	Daidzein	253.05	47.4245	7.72821	63.7121	0.00409268
16	(M-H)-	L-Malic acid	133.014	409.788	4.21481	1.89331	0.00460333
17	(M-H)-	Malonic acid	103.004	396.214	2.69951	1.5279	0.00461718
18	(M-H)-	(-)-Naringenin	271.06	118.457	1.04711	7.02759	0.00602318
19	(M-H)-	L-Glutamine	145.061	374.467	1.08096	2.26777	0.00671722
20	(M-H)-	(S)-2-Hydroxyglutarate	147.029	390.001	1.7867	5.73878	0.0123101
21	(M-H)-	D-Lyxose	149.045	154.544	1.51583	1.68589	0.0140621
22	(M-H)-	3-Hydorxy-3-methylglutaric acid	161.045	368.443	1.153	1.74772	0.0141968
23	(M-H)-	Allantoin	157.037	184.404	4.66129	1.37071	0.0149534
24	(M+CH3COO)-	L-Threonate	195.05	381.535	1.09421	2.06394	0.0175014
25	(M-H2O-H)-	Ribitol	133.05	192.597	1.27329	2.11115	0.01936
26	(M+H)+	Thr-Arg	276.165	402.008	1.25275	2.09589	1.62375e-09
27	(M+CH3COO+2H)+	Limonene-1,2-epoxide	213.148	154.6	4.03422	3.87675	1.6529e-09
28	M+	(4Z,7Z,10Z,13Z,16Z,19Z)-4,7,10,13,1 6,19-Docosahexaenoic acid	328.246	156.533	1.00284	4.73937	3.22358e-09
29	(M+H)+	Ile-Leu	245.185	181.725	2.84817	2.33492	6.32185e-09
30	(M+H)+	Kaempferol 3-O-rutinoside	595.163	240.933	1.04047	54.3967	7.71908e-09
31	(M+H)+	Ile-Ala	203.138	230.075	1.0621	2.47105	1.61937e-08
32	(M+H)+	3,3-Dimethylacrylic acid	101.059	381.945	2.89718	2.36947	1.32623e-07
33	(M+H)+	Val-Ile	231.17	195.178	2.70018	2.28086	2.03954e-07
34	(M+H)+	2'-O-methyladenosine	282.118	103.987	2.86986	3.92461	4.22402e-07
35	(M+H)+	Cytosine	112.049	254.172	1.73268	2.40919	4.93348e-07
36	(M+H)+	Cytidine	244.092	237.823	1.47676	3.19648	5.00641e-07
37	(M+H)+	Leu-Phe	279.169	169.385	1.1185	1.84617	6.71796e-07
38	(M+H)+	Val-Val	217.153	211.078	1.12295	2.54294	1.27365e-06
39	(M+CH3CN+Na)+	Lys-Trp	396.2	211.289	2.89469	3.75156	2.00614e-06
40	(M+H)+	Adenosine	268.104	168.508	11.7879	2.27423	2.25709e-06
41	(M+H)+	Thymine	127.049	98.792	1.36209	3.59133	4.78262e-06
42	(M+H)+	Val-Arg	274.186	355.068	1.4048	1.83244	1.03916e-05
43	(M+H)+	1-Methyladenosine	282.118	132.192	1.1432	2.2243	1.54415e-05
44	(M+H)+	6''-O-Malonylglycitin	533.126	233.626	1.39739	28.2391	1.88428e-05
45	(M+H)+	N-Carboxyethyl-.gamma.-aminobutyric acid	176.091	386.184	1.73625	2.3189	2.1287e-05
46	(M+H)+	4-Guanidinobutyric acid	146.091	354.064	1.86366	2.0136	2.89364e-05
47	(M+H)+	Phosphorylcholine	184.072	486.737	2.70051	2.03662	0.000183031
48	(M+H)+	Lys-Leu	260.196	376.546	1.33115	1.73424	0.000226766
49	M+	His-Gly	212.091	105.276	3.26127	3.3117	0.000442309
50	(M+H-H2O)+	1-Aminocyclopropanecarboxylic acid	84.0435	379.262	1.00848	1.94647	0.000494764
51	(M+H)+	L-Glutamine	147.075	377.661	1.73955	2.17913	0.000512894
52	(M+CH3CN+H)+	Gly-Val	216.133	299.384	1.50753	3.99629	0.000668085
53	(M+NH4)+	L-Pyroglutamic acid	147.075	424.093	1.07892	3.08089	0.00238319
54	(M+H)+	Glycitein	285.075	46.681	6.46145	103.57	0.00287629
55	(M+H)+	N2-Acetyl-L-ornithine	175.107	356.814	1.93276	2.92827	0.00329568
56	(M+H-H2O)+	4-Methoxycinnamic acid	161.059	165.132	1.26932	1.6858	0.00380927
57	(M+H)+	Sissotrin	447.126	147.559	1.53191	10.3338	0.00494511
58	(M+H)+	Arg-Val	274.186	375.257	2.06996	2.00468	0.00985731
59	(M+H)+	Apigenin 7-glucoside	433.111	122.715	2.00664	38.6814	0.0144227
60	(M+H)+	Daidzein	255.065	45.356	16.3269	142.791	0.0146721
61	(M+H)+	2-Hydroxyadenine	152.056	247.388	1.32226	1.89761	0.0184929
62	(M+H)+	Genistein	271.059	122.619	1.26641	5.14858	0.0226875
63	(M+H)+	5-Aminopentanoic acid	118.085	381.948	4.04331	2.40547	0.0259462
64	(M-H2O-H)-	Galactonic acid	177.04	102.34	8.25682	0.243165	6.78626e-06	downregulated differentially expressed metabolites
65	(M-H)-	Methylmalonic acid	117.019	132.929	1.46961	0.335271	5.7259e-05
66	(M-H)-	PS(16:0/16:0)	734.511	115.418	1.05679	0.561929	6.02787e-05
67	(M-H)-	L-Phenylalanine	164.072	267.098	11.9927	0.26912	6.49669e-05
68	M-	m-Chlorohippuric acid	213.016	167.8	2.51227	0.226025	9.28731e-05
69	(M-H)-	13-OxoODE	293.212	52.005	9.01767	0.627849	9.54391e-05
70	(M-H)-	1-Palmitoyl-2-hydroxy-sn-glycero-3-phosphoethanolamine	452.276	197.483	1.86154	0.322705	0.000299213
71	(M-H)-	Heptadecanoic acid	269.247	44.242	2.61481	0.481958	0.000470336
72	(M-H)-	cis-9-Palmitoleic acid	253.216	45.186	2.83977	0.43535	0.000819332
73	(M-H)-	L-Alanine	88.0399	348.755	1.43713	0.40829	0.00249152
74	(M-H)-	Linoleic acid	279.232	43.692	11.8745	0.149409	0.00325492
75	(M-H)-	L-Threonine	118.05	364.067	1.58003	0.655521	0.00518532
76	(M-H)-	DL-lactate	89.0241	263.626	3.53099	0.199715	0.00781295
77	(M-H)-	all cis-(6,9,12)-Linolenic acid	277.216	44.4855	5.537	0.262858	0.00916785
78	M-	Cyanuric acid	129.019	250.083	1.54227	0.363279	0.0111314
79	(M-H)-	DL-Serine	104.035	380.449	1.21358	0.558963	0.0121096
80	(M-H)-	Maleamic acid	114.02	380.262	2.91326	0.796761	0.0184422
81	(M-H)-	Dodecanoic acid	199.17	48.81	1.81834	0.758186	0.0184656
82	(2M-H)-	D-Allose	359.118	301.372	1.20833	0.203306	0.0377638
83	(M+CH3COO)-	D-Mannose	239.076	301.326	1.32641	0.316434	0.0412196
84	(M-H)-	L-Asparagine	131.046	380.043	8.16138	0.815254	0.0434968
85	(M-H)-	Confertifoline	233.154	30.476	4.14154	0.805806	0.0479265
86	(M+CH3CN+H)+	Nitrosobenzene	149.07	80.114	2.58814	0.279479	2.39395e-07
87	(M+H)+	L-Alanine	90.0539	361.816	1.18696	0.343548	1.06882e-06
88	(M+H-H2O)+	Tyramine	120.08	308.135	2.88685	0.41402	4.32325e-05
89	(M+H)+	1-Palmitoyl-sn-glycero-3-phosphocholine	496.337	190.682	1.79678	0.234236	6.37195e-05
90	(M+H)+	1-Palmitoyl-2-hydroxy-sn-glycero-3-phosphoethanolamine	454.291	197.336	1.54121	0.353175	0.000114633
91	(M+H)+	L-Phenylalanine	166.086	261.332	9.5191	0.298286	0.000457356
92	(M+H)+	Anthranilic acid (Vitamin L1)	138.054	288.395	7.02477	0.555029	0.00211596
93	(M+H)+	trans-cinnamate	149.058	260.746	1.8183	0.331835	0.00272298
94	(M+H)+	1-Stearoyl-2-hydroxy-sn-glycero-3-phosphocholine	524.368	187.127	1.26041	0.455644	0.00279172
95	(M+H-2H2O)+	5-Hydroxy-L-lysine	127.085	43.544	1.09082	0.664109	0.00321779
96	(M+H)+	Pelletierine	142.121	208.437	1.53416	0.626732	0.00389899
97	(M+H)+	DL-Serine	106.049	382.341	1.0436	0.525703	0.00512609
98	(M+H)+	L-Threonine	120.064	362.772	1.46753	0.714913	0.00624151
99	M+	Trigonelline	138.054	329.901	4.05261	0.608058	0.00689077
