# Supplementary material for: Blue Light Regulates Cell Wall Structure and Carbohydrate Metabolism of Soybean Hypocotyl
Source: Int J Mol Sci. 2023 Jan 5;24(2):1017. doi: 10.3390/ijms24021017 (PMC9864885; doi:10.3390/ijms24021017)
Supplement: Supplementary file 1 [file ijms-24-01017-s001.zip › ijms-2133369-SI/Table S1-3/Table S3.xlsx]

## Sheet: Sheet1
Table S3 Pathways of co-enrichment of differential proteins and metabolites
Pathway_Hierarchy1	Pathway_Hierarchy2	Map_Name	Map_ID	Seqs	KO_ID	cpdName	cpd	Num
Metabolism	Biosynthesis of other secondary metabolites	Phenylpropanoid biosynthesis	ko00940	NP_001242402.2|KRH43911.1|NP_001304547.2|KRG98178.1|XP_003538328.1|NP_001335869.1|CBC51405.1|XP_003551903.1|ACU23135.1|CBK51429.1|CBK51428.1|XP_003520284.1|KRH43912.1|ACU30058.1|XP_003551178.1|XP_003534192.1|NP_001304508.1|XP_014622898.1|XP_006598127.1|XP_003521220.1|KRH53775.1|XP_003551937.2|NP_001343986.1|XP_003554030.2|KRH10520.1|KRH30595.1|AEI54338.1|XP_003522126.3|XP_003532111.1|KRH64283.1|X…	K00430|K00430|K00430|K00430|K00430|K00430|K13066|K13065|K00588|K12355|K12355|K00430|K00430|K10775|K00430|K12355|K05349|K00430|K13065|K00430|K00430|K13065|K10775|K05349|K00430|K01904|K13066|K00430|K13065|K00430|K13065|K00430|K00430|K00430|K00430|K00430|K09755|K01904|K00430|K00430|K00430|K13065|K05349|K09755|K18368|K01904|K00430	L-Phenylalanine|trans-cinnamate	C00079|C00423	49
Metabolism	Carbohydrate metabolism	Glycolysis / Gluconeogenesis	ko00010	NP_001242367.2|XP_003531482.1|NP_001347303.1|XP_014631387.1|NP_001347079.1|NP_001236813.2|KRG97465.1|XP_003546512.1|XP_003549550.1|NP_001237764.1|XP_003526535.1|XP_003522841.1|CBK51426.1|ACU23262.1|XP_006595717.1|XP_003555655.1|XP_003551250.1|XP_003536301.1|CBK51433.1|NP_001237315.1|CBK51407.1|CBN63131.1|KRH50757.1|XP_003550209.1|KRH57382.1|KRH54776.1|CBC43251.1|XP_003534704.1|KRG93507.1|XP_01462…	K01623|K00927|K00927|K01835|K01623|K14085|K00134|K14085|K00131|K00382|K01810|K01623|K00131|K01803|K00162|K00895|K01689|K00873|K00128|K01623|K00128|K00873|K00382|K00131|K00016|K01689|K03841|K00895|K01785|K00128|K03841|K01810|K01006|K01792|K01785|K00627|K03841|K00850|K01785|K00128|K00844|K00128|K00001|K15634	DL-lactate	C00186	45
Metabolism	Carbohydrate metabolism	Glyoxylate and dicarboxylate metabolism	ko00630	SBO07506.1|NP_001238412.1|NP_001237764.1|NP_001243291.1|CBV16260.1|NP_001236661.2|KRH28849.1|XP_003517155.1|XP_003550270.1|KRG95110.1|XP_006601749.1|NP_001237491.2|KRH16901.1|CAY04052.1|KRH36065.1|ARO90274.1|KRG89372.1|KRH50757.1|KRH74051.1|XP_003526001.1|NP_001355693.1|KRH51613.1|CAY34139.1|KRH49883.1|CBC49071.1|CAY05159.1|ABW17197.1|KRG93868.1|XP_003532107.1|XP_003539169.1|AAZ94162.1|XP_0035342…	K01601|K11517|K00382|K00025|K11517|K00025|K01681|K01681|K00281|K00284|K00600|K00600|K00600|K00281|K15893|K00600|K02437|K00382|K00626|K00281|K00600|K03781|K00605|K00026|K00025|K03781|K14272|K01602|K01647|K02437|K00830|K00600|K01915|K01647|K18121|K15918|K15918|K18121|K01602	L-Glutamine|L-Malic acid|DL-Serine	C00064|C00149|C00065	42
Metabolism	Energy metabolism	Carbon fixation in photosynthetic organisms	ko00710	NP_001242367.2|XP_003531482.1|NP_001347303.1|NP_001347079.1|SBO07506.1|KRG97465.1|NP_001243291.1|NP_001236661.2|XP_003522841.1|ACU23262.1|KRH51578.1|ACU23254.1|ABA86963.1|NP_001347297.1|XP_003538446.1|KRH60897.1|NP_001237315.1|NP_001356148.1|NP_001237394.1|CAY37269.1|XP_003556551.1|ACU23619.1|KRH49883.1|CBC49071.1|ABW17197.1|NP_001356200.1|KRG93868.1|CBC43251.1|ACU20625.1|KRH50954.1|NP_001242382.…	K01623|K00927|K00927|K01623|K01601|K00134|K00025|K00025|K01623|K01803|K05298|K01100|K05298|K05298|K01100|K05298|K01623|K00051|K01595|K00615|K00615|K00855|K00026|K00025|K14272|K14454|K01602|K03841|K03841|K01006|K01783|K03841|K01602	L-Alanine|L-Malic acid	C00041|C00149	35
Metabolism	Amino acid metabolism	Glycine, serine and threonine metabolism	ko00260	NP_001236813.2|XP_003546512.1|NP_001237764.1|XP_003536605.1|XP_003550270.1|XP_006601749.1|NP_001237491.2|KRH16901.1|CAY04052.1|KRH36065.1|ARO90274.1|KRG89372.1|KRH50757.1|XP_003529507.1|XP_003526001.1|NP_001355693.1|CAY34139.1|ABW17197.1|KRH31232.1|XP_003539169.1|AAZ94162.1|XP_003534254.2|CBD02289.1|ACU20089.1|XP_003543660.1|KRH03234.1|KRH30509.1	K14085|K14085|K00382|K00058|K00281|K00600|K00600|K00600|K00281|K15893|K00600|K02437|K00382|K00058|K00281|K00600|K00605|K14272|K00827|K02437|K00830|K00600|K00827|K15918|K15918|K00276|K15634	L-Threonine|DL-Serine|DL-Serine	C00188|C00740|C00065	30
Metabolism	Amino acid metabolism	Cysteine and methionine metabolism	ko00270	XP_003531217.1|KRH58848.1|NP_001243291.1|NP_001236661.2|XP_003536605.1|XP_003518876.1|XP_003529507.1|KRH49883.1|AEI54340.1|CBC49071.1|KRH31232.1|NP_001356200.1|XP_003534723.1|KRH57382.1|XP_003532012.1|KRH52162.1|KRH66802.1|AAD34548.1|XP_003521408.1|CBD02289.1|QHT53621.1|CBC72108.1|NP_001235267.2|KRG91341.1|ACU15718.1|KRH13766.1	K01251|K01251|K00025|K00025|K00058|K01738|K00058|K00026|K05933|K00025|K00827|K14454|K05933|K00016|K00797|K00826|K01760|K01739|K00789|K00827|K01761|K05933|K01738|K00547|K08967|K01738	L-Alanine|DL-Serine|1-Aminocyclopropanecarboxylic acid	C00041|C00065|C01234	29
Metabolism	Carbohydrate metabolism	Pyruvate metabolism	ko00620	NP_001236813.2|XP_003546512.1|NP_001237764.1|NP_001243291.1|NP_001236661.2|XP_006595717.1|CBD35039.1|XP_003536301.1|CBK51433.1|CBK51407.1|NP_001356148.1|NP_001237394.1|CBN63131.1|KRH50757.1|KRH74051.1|KRH49883.1|CBC49071.1|KRH57382.1|CAV26333.1|XP_014621088.1|KRH50954.1|XP_014618779.1|NP_001354093.1|NP_001354104.1|ACU19150.1	K14085|K14085|K00382|K00025|K00025|K00162|K01649|K00873|K00128|K00128|K00051|K01595|K00873|K00382|K00626|K00026|K00025|K00016|K01679|K00128|K01006|K00627|K00128|K00128|K18881	L-Malic acid|DL-lactate|DL-lactate	C00149|C00256|C00186	28
Metabolism	Carbohydrate metabolism	Pentose phosphate pathway	ko00030	NP_001242367.2|XP_014631387.1|NP_001347079.1|XP_003549550.1|XP_003552743.1|XP_003526535.1|XP_003522841.1|CBK51426.1|XP_003555655.1|NP_001237315.1|CAY37269.1|XP_003556551.1|XP_003550209.1|CBC43251.1|XP_003534704.1|QIQ50947.1|ACU20625.1|XP_003554193.1|NP_001242382.2|XP_003529262.1|XP_006604097.1|XP_003533035.1|XP_006583499.1|XP_006579679.1	K01623|K01835|K01623|K00131|K00616|K01810|K01623|K00131|K00895|K01623|K00615|K00615|K00131|K03841|K00895|K00036|K03841|K01810|K01783|K03841|K00036|K00850|K00948|K00948	2'-Deoxy-D-ribose	C01801	25
Metabolism	Metabolism of other amino acids	Glutathione metabolism	ko00480	XP_003518220.1|ACU14676.1|NP_001341042.1|NP_001236895.1|NP_001237841.2|XP_003532012.1|XP_003526639.1|KRG95492.1|QIQ50947.1|NP_001238439.1|XP_014630470.1|ACU13389.1|AJE59663.1|NP_001235768.1|AAR26529.1|KRH49009.1|XP_014621975.1|XP_014624174.1|XP_006604097.1|KRH30892.1|KRG97999.1|ACU15453.1|KRH59019.1	K01255|K00432|K00434|K00432|K00799|K00797|K00434|K00432|K00036|K00799|K00434|K00799|K00799|K00799|K00799|K00681|K00434|K00434|K00036|K00799|K00799|K00799|K00799	L-Pyroglutamic acid	C01879	24
Metabolism	Carbohydrate metabolism	Amino sugar and nucleotide sugar metabolism	ko00520	XP_003544964.1|ACU17894.1|XP_014631387.1|XP_003538374.1|XP_003526535.1|NP_001238410.1|NP_001239907.1|XP_003537628.1|NP_001239743.1|Q09WE7.1|XP_014628225.1|XP_003554193.1|XP_014617359.1|ACU23112.1|XP_003544006.1|XP_003536440.1|XP_014626534.1|XP_006587817.1|XP_003517518.1|XP_003523570.1|XP_006600276.1|XP_003517142.1	K00963|K00963|K01835|K00963|K01810|K00012|K08678|K01711|K00326|K12447|K15920|K01810|K12448|K12451|K13379|K01183|K13379|K13379|K00844|K00975|K13648|K20547	D-Mannose	C00159	23
Metabolism	Carbohydrate metabolism	Citrate cycle (TCA cycle)	ko00020	XP_003542431.1|NP_001351131.1|XP_003533158.1|NP_001237764.1|NP_001243291.1|NP_001236661.2|KRH28849.1|XP_003517155.1|XP_006595717.1|KRH50757.1|KRH49883.1|CBC49071.1|KRH69593.1|CAV26333.1|XP_003532107.1|XP_003548295.1|KRG90560.1|NP_001242894.2|XP_003518027.1|BAG09389.1|XP_014618779.1	K01900|K01900|K01648|K00382|K00025|K00025|K01681|K01681|K00162|K00382|K00026|K00025|K01648|K01679|K01647|K01899|K00164|K01648|K00234|K01647|K00627	L-Malic acid	C00149	22
Metabolism	Nucleotide metabolism	Purine metabolism	ko00230	XP_014631387.1|KRH19940.1|XP_003536301.1|KRH32540.1|CBN63131.1|KRH13772.1|XP_003517577.1|XP_006576522.1|KRH16807.1|KRH10038.1|KRG92705.1|KRH05932.1|KRG98075.1|XP_006583499.1|XP_025985625.1|XP_006593708.1|KRH67626.1|XP_006579679.1|XP_003526992.1|CAY07948.1	K01835|K00856|K00873|K00856|K00873|K00088|K03787|K01490|K01923|K03787|K11808|K06966|K01522|K00948|K01513|K13811|K00939|K00948|K01517|K00759	L-Glutamine|Adenosine	C00064|C00212	22
Genetic Information Processing	Translation	Aminoacyl-tRNA biosynthesis	ko00970	XP_025979834.1|XP_003530489.1|XP_003536082.1|XP_003556504.1|XP_003536004.1|XP_014625509.1|KRH76834.1|ACU18731.1|XP_003521058.1|XP_006577034.1|XP_003521020.1|XP_003533984.1|KRH02256.1|KRH51340.1	K04567|K01893|K01875|K01875|K01885|K04567|K01866|K01866|K01867|K01892|K01885|K01881|K01870|K01872	L-Alanine|L-Glutamine|L-Phenylalanine|L-Asparagine|L-Threonine|DL-Serine	C00041|C00064|C00079|C00152|C00188|C00065	20
Metabolism	Amino acid metabolism	Valine, leucine and isoleucine degradation	ko00280	NP_001236813.2|XP_003546512.1|NP_001237764.1|CBK51433.1|CBK51407.1|KRH50757.1|NP_001355668.1|KRH74051.1|KRH33471.1|KRH31232.1|KRH52162.1|XP_014621088.1|KRH47267.1|CBD02289.1|KRH53344.1|NP_001354093.1|NP_001354104.1|KRH65917.1	K14085|K14085|K00382|K00128|K00128|K00382|K00140|K00626|K07513|K00827|K00826|K00128|K18660|K00827|K00166|K00128|K00128|K00167	Methylmalonic acid	C02170	19
Metabolism	Carbohydrate metabolism	Galactose metabolism	ko00052	XP_003544964.1|ACU17894.1|XP_014631387.1|XP_003538374.1|XP_003549902.1|XP_003525803.1|Q09WE7.1|KRG93507.1|XP_003546284.3|XP_003543750.1|KRH38820.1|XP_003533035.1|NP_001341802.1|XP_003544554.1|XP_003534140.1|XP_003517518.1|KRH39982.1	K00963|K00963|K01835|K00963|K01193|K01193|K12447|K01785|K01187|K01785|K07407|K00850|K06611|K06617|K01785|K00844|K01193	D-Mannose|Galactonic acid	C00159|C00880	19
Metabolism	Biosynthesis of other secondary metabolites	Flavonoid biosynthesis	ko00941	SBU44866.1|XP_003551903.1|KRH14079.1|ACU23135.1|NP_001240884.1|CBD30708.1|XP_006598127.1|XP_006601319.1|XP_003551937.2|ACU20027.1|ACB37366.1|XP_003532111.1|XP_003551902.1|NP_001236097.2|KRH69783.1|XP_003532115.1|NP_001237419.1	K01859|K13065|K08243|K00588|K05277|K05277|K13065|K13082|K13065|K00660|K01859|K13065|K13065|K01859|K00475|K13065|K05278	Quercetin|Apigenin	C00389|C01477	19
Metabolism	Metabolism of cofactors and vitamins	Porphyrin and chlorophyll metabolism	ko00860	ACU22110.1|XP_003540452.1|XP_003522589.1|ACU17610.1|XP_003536004.1|NP_001242644.2|P43210.1|XP_006580632.1|XP_006584686.2|CDI44267.1|NP_001347251.1|AAD28640.2|XP_003521020.1|ACU24539.1|NP_001239633.1|XP_006573815.1|XP_003526522.1	K01845|K00218|K01845|K01749|K01885|K01749|K01698|K03428|K03428|K03405|K03405|K10960|K01885|K02259|K04040|K03404|K02492	L-Threonine	C00188	18
Metabolism	Amino acid metabolism	Arginine and proline metabolism	ko00330	NP_001236813.2|XP_003546512.1|CBK51433.1|CBK51407.1|XP_003525474.1|XP_006600613.1|NP_001356200.1|XP_003532012.1|XP_014621088.1|ACU19077.1|ACU17088.1|KRH58671.1|NP_001354093.1|CAX46386.1|NP_001354104.1|XP_014623794.1	K14085|K14085|K00128|K00128|K00294|K10536|K14454|K00797|K00128|K00472|K00472|K00819|K00128|K12657|K00128|K12259	5-Aminopentanoic acid|4-Guanidinobutyric acid	C00431|C01035	18
Metabolism	Carbohydrate metabolism	Fructose and mannose metabolism	ko00051	NP_001242367.2|NP_001347079.1|XP_003522841.1|ACU23262.1|XP_003555655.1|NP_001237315.1|XP_006576271.1|XP_003537628.1|CBC43251.1|XP_003534704.1|ACU20625.1|KRH09147.1|XP_003529262.1|XP_003533035.1|XP_003517518.1	K01623|K01623|K01623|K01803|K00895|K01623|K19355|K01711|K03841|K00895|K03841|K00008|K03841|K00850|K00844	D-Mannose|DL-lactate|D-Allose	C00159|C00186|C01487	18
Metabolism	Amino acid metabolism	Alanine, aspartate and glutamate metabolism	ko00250	NP_001276214.1|KRG97998.1|NP_001236404.1|XP_003525474.1|ABW17197.1|KRH31232.1|NP_001356200.1|KRH57216.1|XP_006592029.1|AAZ94162.1|ACU18743.1|AAC49614.1|CBD02289.1|XP_006578276.1|ACU23770.1	K01580|K01580|K00261|K00294|K14272|K00827|K14454|K01940|K16871|K00830|K01915|K01953|K00827|K01755|K00609	L-Alanine|L-Glutamine|L-Asparagine	C00041|C00064|C00152	18
Metabolism	Carbohydrate metabolism	Ascorbate and aldarate metabolism	ko00053	NP_001236813.2|XP_003546512.1|NP_001238410.1|CBK51433.1|CBK51407.1|NP_001341042.1|XP_003526639.1|Q09WE7.1|CBD29759.1|XP_014630470.1|XP_014621088.1|XP_014621975.1|XP_014624174.1|NP_001354093.1|NP_001354104.1|XP_006599107.1	K14085|K14085|K00012|K00128|K00128|K00434|K00434|K12447|K00423|K00434|K00128|K00434|K00434|K00128|K00128|K08232	L-Threonate	C01620	17
Metabolism	Amino acid metabolism	Tryptophan metabolism	ko00380	NP_001236813.2|XP_003546512.1|NP_001237764.1|CBK51433.1|CBK51407.1|CBC51405.1|KRH50757.1|KRH74051.1|KRH51613.1|CAY05159.1|XP_014621088.1|AEI54338.1|NP_001354093.1|NP_001354104.1	K14085|K14085|K00382|K00128|K00128|K13066|K00382|K00626|K03781|K03781|K00128|K13066|K00128|K00128	Anthranilic acid (Vitamin L1)	C00108	15
Metabolism	Metabolism of other amino acids	beta-Alanine metabolism	ko00410	NP_001236813.2|XP_003546512.1|NP_001276214.1|KRG97998.1|CBK51433.1|CBK51407.1|NP_001355668.1|XP_003519508.1|XP_003528976.1|XP_014621088.1|NP_001354093.1|KRH03234.1|NP_001354104.1|XP_014623794.1	K14085|K14085|K01580|K01580|K00128|K00128|K00140|K01464|K00207|K00128|K00128|K00276|K00128|K12259	Malonic acid	C00383	15
Metabolism	Nucleotide metabolism	Pyrimidine metabolism	ko00240	XP_003517577.1|XP_003519508.1|XP_003528976.1|KRH10038.1|ACU23770.1|KRH05932.1|KRG96183.1|XP_025985625.1	K03787|K01464|K00207|K03787|K00609|K06966|K01240|K01513	L-Glutamine|Thymine|Thymidine|Cytosine|Malonic acid|Cytidine|Methylmalonic acid	C00064|C00178|C00214|C00380|C00383|C00475|C02170	15
Metabolism	Amino acid metabolism	Phenylalanine, tyrosine and tryptophan biosynthesis	ko00400	NP_001356200.1|XP_003519173.1|XP_003545685.1|XP_003531365.1|XP_003521857.1|CBC52516.1|ACU15950.1|5T95|XP_003523084.1|XP_003547656.1|NP_001304507.1|KRH59442.1	K14454|K01626|K01626|K15849|K00800|K05359|K00891|K15227|K00766|K01658|K15227|K00891	L-Phenylalanine|Anthranilic acid (Vitamin L1)	C00079|C00108	14
Metabolism	Amino acid metabolism	Lysine degradation	ko00310	NP_001236813.2|XP_003546512.1|NP_001237764.1|CBK51433.1|CBK51407.1|KRH50757.1|KRH74051.1|XP_003551022.1|XP_014621088.1|NP_001354093.1|NP_001354104.1	K14085|K14085|K00382|K00128|K00128|K00382|K00626|K14157|K00128|K00128|K00128	5-Aminopentanoic acid|(S)-2-Hydroxyglutarate|5-Hydroxy-L-lysine	C00431|C03196|C16741	14
Metabolism	Carbohydrate metabolism	Pentose and glucuronate interconversions	ko00040	XP_003544964.1|ACU17894.1|XP_003538374.1|NP_001238410.1|XP_003527536.3|XP_003517028.1|Q09WE7.1|NP_001242382.2|KRH09147.1|AAD46484.1|KRH56581.1	K00963|K00963|K00963|K00012|K01051|K01051|K12447|K01783|K00008|K01184|K01184	Ribitol|D-Lyxose	C00474|C00476	13
Metabolism	Metabolism of other amino acids	Cyanoamino acid metabolism	ko00460	XP_006601749.1|NP_001237491.2|KRH16901.1|ARO90274.1|NP_001355693.1|NP_001304508.1|XP_003534254.2|XP_003554030.2|KRH49009.1|XP_006575402.1	K00600|K00600|K00600|K00600|K00600|K05349|K00600|K05349|K00681|K05349	L-Phenylalanine|L-Asparagine|DL-Serine	C00079|C00152|C00065	13
Metabolism	Carbohydrate metabolism	Propanoate metabolism	ko00640	XP_003542431.1|NP_001351131.1|NP_001237764.1|KRH50757.1|NP_001355668.1|KRH74051.1|KRH57382.1|XP_003548295.1|KRH53344.1|KRH65917.1	K01900|K01900|K00382|K00382|K00140|K00626|K00016|K01899|K00166|K00167	DL-lactate|Methylmalonic acid	C00186|C02170	12
Environmental Information Processing	Membrane transport	ABC transporters	ko02010	XP_003554410.1|XP_003518599.1|XP_014625441.1	K05658|K05658|K05658	L-Alanine|L-Glutamine|L-Phenylalanine|D-Mannose|L-Threonine|Adenosine|Cytidine|DL-Serine|D-Allose	C00041|C00064|C00079|C00159|C00188|C00212|C00475|C00065|C01487	12
Metabolism	Energy metabolism	Nitrogen metabolism	ko00910	KRG95110.1|NP_001236404.1|NP_001274384.1|XP_003529397.1|ACU18743.1|XP_006574621.1|NP_001242755.1|KRG93297.1|KRH10600.1|NP_001345469.1	K00284|K00261|K00366|K00366|K01915|K01673|K01674|K01673|K01673|K10534	L-Glutamine	C00064	11
Metabolism	Energy metabolism	Sulfur metabolism	ko00920	XP_003518876.1|NP_001340827.1|Q9AWB2.1|AAD34548.1|NP_001235267.2|XP_006593708.1|KRH13766.1|CAC67472.1	K01738|K17725|K00392|K01739|K01738|K13811|K01738|K17285	DL-Serine	C00065	9
Metabolism	Amino acid metabolism	Arginine biosynthesis	ko00220	NP_001236404.1|ABW17197.1|NP_001356200.1|KRH57216.1|ACU18743.1|XP_003555702.1|XP_006578276.1	K00261|K14272|K14454|K01940|K01915|K00145|K01755	L-Glutamine|N2-Acetyl-L-ornithine	C00064|C00437	9
Metabolism	Amino acid metabolism	Phenylalanine metabolism	ko00360	NP_001356200.1|ACU30058.1|XP_003531365.1|NP_001234958.1|NP_001343986.1|KRH03234.1	K14454|K10775|K15849|K00074|K10775|K00276	L-Phenylalanine|trans-cinnamate	C00079|C00423	8
Metabolism	Lipid metabolism	Linoleic acid metabolism	ko00591	XP_003546741.1|KRH47066.1|1JNQ|KRG88466.1|KRG89887.1	K15718|K15718|K15718|K15718|K00454	Linoleic acid|all cis-(6,9,12)-Linolenic acid|13-OxoODE	C01595|C06426|C14765	8
Metabolism	Biosynthesis of other secondary metabolites	Isoflavonoid biosynthesis	ko00943	NP_001241186.1|NP_001304487.1	K13261|K13263	Apigenin|Sissotrin|Genistein|Genistein|Daidzein|Glycitein	C01477|C05376|C06563|C09126|C10208|C14536	8
Metabolism	Metabolism of cofactors and vitamins	Ubiquinone and other terpenoid-quinone biosynthesis	ko00130	KRH41967.1|NP_001241269.1|KRH30595.1|XP_003550658.1|XP_006592527.1|KRH77759.1	K03809|K01661|K01904|K01904|K03809|K01904	trans-cinnamate	C00423	7
Metabolism	Amino acid metabolism	Tyrosine metabolism	ko00350	NP_001356200.1|XP_014623504.1|XP_003531365.1|KRH03234.1|XP_003530282.2	K14454|K01555|K15849|K00276|K00001	Tyramine|Norepinephrine	C00483|C00547	7
Metabolism	Lipid metabolism	Fatty acid biosynthesis	ko00061	XP_025980318.1|KRH47267.1|XP_006602508.1|NP_001237735.1	K00208|K18660|K10782|K00648	Malonic acid|Dodecanoic acid|cis-9-Palmitoleic acid	C00383|C02679|C08362	7
Metabolism	Metabolism of terpenoids and polyketides	Limonene and pinene degradation	ko00903	CBK51433.1|CBK51407.1|XP_014621088.1|NP_001354093.1|NP_001354104.1	K00128|K00128|K00128|K00128|K00128	Limonene-1,2-epoxide	C07271	6
Metabolism	Metabolism of cofactors and vitamins	Nicotinate and nicotinamide metabolism	ko00760	XP_003517577.1|KRH10038.1|KRG96183.1|XP_025985625.1	K03787|K03787|K01240|K01513	Trigonelline|Maleamic acid	C01004|C01596	6
Metabolism	Biosynthesis of other secondary metabolites	Tropane, piperidine and pyridine alkaloid biosynthesis	ko00960	NP_001356200.1|XP_003531365.1|KRH03234.1|KRH31024.1	K14454|K15849|K00276|K08081	L-Phenylalanine|Pelletierine	C00079|C06182	6
Metabolism	Amino acid metabolism	Valine, leucine and isoleucine biosynthesis	ko00290	CBD35039.1|XP_003539967.1|KRH52162.1|XP_003528106.1	K01649|K00053|K00826|K01652	L-Threonine	C00188	5
Metabolism	Metabolism of other amino acids	Selenocompound metabolism	ko00450	KRH66802.1|AAD34548.1|QHT53621.1|XP_006593708.1	K01760|K01739|K01761|K13811	L-Alanine	C00041	5
Metabolism	Lipid metabolism	Glycerophospholipid metabolism	ko00564	XP_003542286.1|XP_003539917.1|XP_003526992.1|XP_003527774.1	K00901|K00006|K01517|K16860	Phosphorylcholine	C00588	5
Metabolism	Biosynthesis of other secondary metabolites	Monobactam biosynthesis	ko00261	NP_001242117.1|ACU19320.1|XP_006593708.1	K00215|K00215|K13811	L-Threonine|DL-Serine	C00188|C00065	5
Metabolism	Metabolism of cofactors and vitamins	Riboflavin metabolism	ko00740	XP_003531133.1|XP_025985625.1|XP_014633868.1	K14379|K01513|K14379	Ribitol|Lumichrome	C00474|C01727	5
Metabolism	Metabolism of other amino acids	Taurine and hypotaurine metabolism	ko00430	NP_001276214.1|KRG97998.1|KRH49009.1	K01580|K01580|K00681	L-Alanine	C00041	4
Metabolism	Lipid metabolism	Sphingolipid metabolism	ko00600	KRH38820.1|XP_006585886.1|XP_003542878.1	K07407|K04710|K04708	DL-Serine	C00065	4
Metabolism	Biosynthesis of other secondary metabolites	Isoquinoline alkaloid biosynthesis	ko00950	NP_001356200.1|XP_003531365.1|KRH03234.1	K14454|K15849|K00276	Tyramine	C00483	4
Metabolism	Biosynthesis of other secondary metabolites	Flavone and flavonol biosynthesis	ko00944	CBD32238.1	K05279	Quercetin|Apigenin|Rutin	C00389|C01477|C05625	4
Metabolism	Lipid metabolism	Biosynthesis of unsaturated fatty acids	ko01040	KRH33471.1	K07513	Linoleic acid|all cis-(6,9,12)-Linolenic acid|(4Z,7Z,10Z,13Z,16Z,19Z)-4,7,10,13,1 6,19-Docosahexaenoic acid	C01595|C06426|C06429	4
Metabolism	Biosynthesis of other secondary metabolites	Glucosinolate biosynthesis	ko00966	KRH52162.1	K00826	L-Phenylalanine	C00079	2
Genetic Information Processing	Folding, sorting and degradation	Sulfur relay system	ko04122	NP_001238656.1	K03635	L-Alanine	C00041	2
